# Supplementary material for: Dysbiosis of the microbiome in gastric carcinogenesis
Source: Sci Rep. 2017 Nov 21;7:15957. doi: 10.1038/s41598-017-16289-2 (PMC5698432; doi:10.1038/s41598-017-16289-2)
Supplement: Supplementary file 1 [file 41598_2017_16289_MOESM1_ESM.xlsx]

## Sheet: File Legend
Supplementary file S1
Additional supplementary material.
Patient Metadata: All available clinical metadata.
OTU taxonomy: Taxonomic classification of the OTUs.
Relative abundance: Subjects metadata and relative abundance of bacterial taxa.
Figure 2 Colour codes: Colour distribution based on microbial taxa plotted in the bar graph in Figure 2C and 2D.
LEfSe1: Analysis of differences in bacterial taxa across FD, GU and GC subjects.
LEfSe2: Analysis of differences in bacterial taxa between FD controls and GC patients.
LEfSe3: Analysis of differences in bacterial taxa between FD and GU controls.
LEfSe4: Analysis of differences in bacterial taxa between GU controls and GC patients.
LEfSe5: Analysis of differences in bacterial taxa between FD controls and GC patients with serological status nested as a subclass.
LEfSe6: Analysis of differences in bacterial taxa between H. pylori positive and negative subjects.
PICRUSt counts: KEGG pathway (Level 3) PICRUSt predictions for all samples.
PICRUSt NSTI scores: NSTI scores calculated for each sample.
PICRUSt LEfSe1: Analysis of PICRUSt counts across FD, GU and GC subjects.
PICRUSt LEfSe2: Analysis of PICRUSt counts between FD controls and GC patients.
PICRUSt LEfSe3: Analysis of PICRUSt counts between FD controls and GC patients with serological status nested as a subclass.
PICRUSt LEfSe4: Analysis of PICRUSt counts between H. pylori positive and negative subjects.
PICRUSt LEfSe5: Analysis of PICRUSt counts between H. pylori positive and negative subjects with disease (FD or GC) nested within.
SparCC FD: SparCC correlations within FD controls for OTUs 1-100.
SparCC GC: SparCC correlations within GC patients for OTUs 1-100.
SparCC GC LEfSe: SparCC correlations within GC patients for OTUs (OTU0002, OTU0018, OTU0022, OTU0045, OTU0087) that were found to be enriched in GC.
Figure S1: Alpha-diversity and phylogenetic diversity measures across different cohorts.
Figure S2: PERMANOVA across subject disease subgroups.
Figure S3: Composition of the gastric microbiota without the contribution of Helicobacter OTU0001.
Figure S4: Bacterial taxa enriched across Helicobacter pylori serological status.

## Sheet: Patient Metadata
ID	Country	Disease	Gender	Age	HP
ch016	Singapore	FD	M	56	NEG
ch026	Singapore	FD	F	56	POS
ch034	Singapore	FD	F	54	NEG
ch035	Singapore	FD	M	54	NEG
ch039	Singapore	FD	M	54	NEG
ch044	Singapore	FD	M	58	POS
ch046	Singapore	FD	M	52	NEG
ch056	Singapore	FD	M	52	NEG
ch057	Singapore	FD	M	36	NEG
ch067	Singapore	FD	M	65	POS
ch069	Singapore	FD	F	55	NEG
ch073	Singapore	FD	F	47	NEG
ch075	Singapore	FD	M	52	POS
fd691	Malaysia	FD	F	49	POS
fd695	Malaysia	FD	F	54	POS
fd697	Malaysia	FD	F	57	POS
fd753	Malaysia	FD	F	47	POS
fd754	Malaysia	FD	F	25	POS
fd756	Malaysia	FD	M	41	POS
fd759	Malaysia	FD	M	27	POS
gc081	Malaysia	GC	F	66	POS
gc082	Malaysia	GC	F	55	POS
gc083	Malaysia	GU	M	75	POS
gc084	Malaysia	GC	M	71	POS
gc085	Malaysia	GC	M	52	POS
gc086	Malaysia	GC	F	67	POS
gc087	Malaysia	GU	M	58	POS
gc088	Malaysia	GC	F	74	POS
gc089	Malaysia	GC	F	58	POS
gc090	Malaysia	GU	M	69	POS
gc091	Malaysia	GC	F	62	POS
gc092	Malaysia	GC	M	71	NEG
gc093	Malaysia	GC	M	69	POS
gc094	Malaysia	GC	F	75	POS
gc096	Malaysia	GU	M	57	POS
gc099	Malaysia	GC	F	25	POS

## Sheet: OTU taxonomy
OTU	Taxonomy
Otu0001	Bacteria|Proteobacteria|Epsilonproteobacteria|Campylobacterales|Helicobacteraceae|Helicobacter|
Otu0002	Bacteria|Firmicutes|Bacilli|Lactobacillales|Streptococcaceae|Lactococcus|
Otu0003	Bacteria|Proteobacteria|Gammaproteobacteria|Enterobacteriales|Enterobacteriaceae|Escherichia/Shigella|
Otu0004	Bacteria|Proteobacteria|Alphaproteobacteria|Rhizobiales|Methylobacteriaceae|Methylobacterium|
Otu0005	Bacteria|Firmicutes|Negativicutes|Selenomonadales|Veillonellaceae|Veillonella|
Otu0006	Bacteria|Bacteroidetes|Bacteroidia|Bacteroidales|Prevotellaceae|Prevotella|
Otu0007	Bacteria|Firmicutes|Bacilli|Bacillales|Bacillaceae_2|Virgibacillus|
Otu0008	Bacteria|Firmicutes|Bacilli|Lactobacillales|Lactobacillaceae|Lactobacillus|
Otu0009	Bacteria|Proteobacteria|Alphaproteobacteria|Sphingomonadales|Sphingomonadaceae|Sphingomonas|
Otu0010	Bacteria|Firmicutes|Bacilli|Lactobacillales|Lactobacillaceae|Lactobacillus|
Otu0011	Bacteria|Firmicutes|Bacilli|Lactobacillales|Streptococcaceae|Streptococcus|
Otu0012	Bacteria|Proteobacteria|Alphaproteobacteria|Sphingomonadales|Sphingomonadales_unclassified|Sphingomonadales_unclassified|
Otu0013	Bacteria|Bacteroidetes|Bacteroidia|Bacteroidales|Prevotellaceae|Prevotella|
Otu0014	Bacteria|Fusobacteria|Fusobacteriia|Fusobacteriales|Fusobacteriaceae|Fusobacterium|
Otu0015	Bacteria|Proteobacteria|Gammaproteobacteria|Enterobacteriales|Enterobacteriaceae|Enterobacter|
Otu0016	Bacteria|Firmicutes|Negativicutes|Selenomonadales|Veillonellaceae|Megasphaera|
Otu0017	Bacteria|Proteobacteria|Alphaproteobacteria|Rhizobiales|Methylobacteriaceae|Methylobacterium|
Otu0018	Bacteria|Proteobacteria|Alphaproteobacteria|Rhizobiales|Methylobacteriaceae|Methylobacterium|
Otu0019	Bacteria|Proteobacteria|Gammaproteobacteria|Pseudomonadales|Moraxellaceae|Acinetobacter|
Otu0020	Bacteria|Proteobacteria|Alphaproteobacteria|Rhizobiales|Bradyrhizobiaceae|Bradyrhizobium|
Otu0021	Bacteria|Bacteroidetes|Bacteroidia|Bacteroidales|Prevotellaceae|Prevotella|
Otu0022	Bacteria|Proteobacteria|Gammaproteobacteria|Pasteurellales|Pasteurellaceae|Pasteurellaceae_unclassified|
Otu0023	Bacteria|Proteobacteria|Gammaproteobacteria|Oceanospirillales|Halomonadaceae|Halomonas|
Otu0024	Bacteria|Bacteroidetes|Sphingobacteriia|Sphingobacteriales|Chitinophagaceae|Sediminibacterium|
Otu0025	Bacteria|Proteobacteria|Betaproteobacteria|Neisseriales|Neisseriaceae|Neisseria|
Otu0026	Bacteria|Bacteroidetes|Bacteroidia|Bacteroidales|Bacteroidaceae|Bacteroides|
Otu0027	Bacteria|Proteobacteria|Epsilonproteobacteria|Campylobacterales|Campylobacteraceae|Campylobacter|
Otu0028	Bacteria|Proteobacteria|Alphaproteobacteria|Caulobacterales|Caulobacteraceae|Phenylobacterium|
Otu0029	Bacteria|Proteobacteria|Gammaproteobacteria|Xanthomonadales|Xanthomonadaceae|Xanthomonas|
Otu0030	Bacteria|Bacteroidetes|Bacteroidia|Bacteroidales|Prevotellaceae|Prevotella|
Otu0031	Bacteria|Firmicutes|Clostridia|Clostridiales|Clostridiaceae_1|Clostridium_sensu_stricto|
Otu0032	Bacteria|Bacteroidetes|Bacteroidia|Bacteroidales|Prevotellaceae|Prevotella|
Otu0033	Bacteria|Firmicutes|Bacilli|Lactobacillales|Lactobacillaceae|Lactobacillus|
Otu0034	Bacteria|Firmicutes|Bacilli|Lactobacillales|Lactobacillaceae|Lactobacillus|
Otu0035	Bacteria|Proteobacteria|Alphaproteobacteria|Rhizobiales|Methylobacteriaceae|Methylobacterium|
Otu0036	Bacteria|Proteobacteria|Gammaproteobacteria|Pseudomonadales|Moraxellaceae|Enhydrobacter|
Otu0037	Bacteria|Firmicutes|Bacilli|Lactobacillales|Lactobacillaceae|Lactobacillus|
Otu0038	Bacteria|Firmicutes|Bacilli|Bacillales|Paenibacillaceae_2|Aneurinibacillus|
Otu0039	Bacteria|Firmicutes|Bacilli|Lactobacillales|Streptococcaceae|Streptococcus|
Otu0040	Bacteria|Proteobacteria|Betaproteobacteria|Burkholderiales|Comamonadaceae|Comamonas|
Otu0041	Bacteria|Firmicutes|Clostridia|Clostridiales|Ruminococcaceae|Faecalibacterium|
Otu0042	Bacteria|Fusobacteria|Fusobacteriia|Fusobacteriales|Leptotrichiaceae|Leptotrichia|
Otu0043	Bacteria|Proteobacteria|Gammaproteobacteria|Pseudomonadales|Pseudomonadaceae|Pseudomonas|
Otu0044	Bacteria|Bacteroidetes|Bacteroidia|Bacteroidales|Bacteroidaceae|Bacteroides|
Otu0045	Bacteria|Firmicutes|Bacilli|Bacillales|Staphylococcaceae|Staphylococcus|
Otu0046	Bacteria|Firmicutes|Bacilli|Bacillales|Bacillaceae_1|Bacillus|
Otu0047	Bacteria|Bacteroidetes|Bacteroidia|Bacteroidales|Porphyromonadaceae|Porphyromonas|
Otu0048	Bacteria|Bacteroidetes|Bacteroidia|Bacteroidales|Prevotellaceae|Prevotellaceae_unclassified|
Otu0049	Bacteria|Proteobacteria|Betaproteobacteria|Burkholderiales|Burkholderiaceae|Ralstonia|
Otu0050	Bacteria|Firmicutes|Bacilli|Lactobacillales|Carnobacteriaceae|Atopostipes|
Otu0051	Bacteria|Actinobacteria|Actinobacteria|Actinomycetales|Brevibacteriaceae|Brevibacterium|
Otu0052	Bacteria|Bacteroidetes|Bacteroidia|Bacteroidales|Prevotellaceae|Prevotella|
Otu0053	Bacteria|Proteobacteria|Betaproteobacteria|Burkholderiales|Burkholderiaceae|Burkholderia|
Otu0054	Bacteria|Bacteroidetes|Bacteroidia|Bacteroidales|Prevotellaceae|Prevotella|
Otu0055	Bacteria|Bacteroidetes|Flavobacteriia|Flavobacteriales|Flavobacteriaceae|Planobacterium|
Otu0056	Bacteria|Proteobacteria|Betaproteobacteria|Burkholderiales|Oxalobacteraceae|Oxalobacteraceae_unclassified|
Otu0057	Bacteria|Firmicutes|Bacilli|Lactobacillales|Lactobacillaceae|Lactobacillus|
Otu0058	Bacteria|Bacteroidetes|Bacteroidia|Bacteroidales|Prevotellaceae|Prevotella|
Otu0059	Bacteria|Proteobacteria|Gammaproteobacteria|Pasteurellales|Pasteurellaceae|Pasteurellaceae_unclassified|
Otu0060	Bacteria|Firmicutes|Firmicutes_unclassified|Firmicutes_unclassified|Firmicutes_unclassified|Firmicutes_unclassified|
Otu0061	Bacteria|Actinobacteria|Actinobacteria|Actinomycetales|Micrococcaceae|Arthrobacter|
Otu0062	Bacteria|Firmicutes|Bacilli|Lactobacillales|Carnobacteriaceae|Granulicatella|
Otu0063	Bacteria|Proteobacteria|Gammaproteobacteria|Xanthomonadales|Xanthomonadaceae|Stenotrophomonas|
Otu0064	Bacteria|Proteobacteria|Gammaproteobacteria|Xanthomonadales|Xanthomonadaceae|Xanthomonadaceae_unclassified|
Otu0065	Bacteria|Proteobacteria|Alphaproteobacteria|Rhizobiales|Xanthobacteraceae|Xanthobacteraceae_unclassified|
Otu0066	Bacteria|Actinobacteria|Actinobacteria|Actinomycetales|Micrococcaceae|Kocuria|
Otu0067	Bacteria|Proteobacteria|Alphaproteobacteria|Sphingomonadales|Sphingomonadaceae|Novosphingobium|
Otu0068	Bacteria|Firmicutes|Negativicutes|Selenomonadales|Veillonellaceae|Megamonas|
Otu0069	Bacteria|Proteobacteria|Alphaproteobacteria|Sphingomonadales|Sphingomonadaceae|Sphingomonas|
Otu0070	Bacteria|Bacteroidetes|Bacteroidia|Bacteroidales|Prevotellaceae|Alloprevotella|
Otu0071	Bacteria|Firmicutes|Bacilli|Bacillales|Bacillales_Incertae_Sedis_XI|Gemella|
Otu0072	Bacteria|Bacteroidetes|Bacteroidia|Bacteroidales|Prevotellaceae|Prevotellaceae_unclassified|
Otu0073	Bacteria|Proteobacteria|Betaproteobacteria|Rhodocyclales|Rhodocyclaceae|Rhodocyclaceae_unclassified|
Otu0074	Bacteria|Actinobacteria|Actinobacteria|Actinomycetales|Microbacteriaceae|Leifsonia|
Otu0075	Bacteria|Bacteria_unclassified|Bacteria_unclassified|Bacteria_unclassified|Bacteria_unclassified|Bacteria_unclassified|
Otu0076	Bacteria|Proteobacteria|Betaproteobacteria|Burkholderiales|Sutterellaceae|Sutterella|
Otu0077	Bacteria|Bacteroidetes|Bacteroidia|Bacteroidales|Porphyromonadaceae|Porphyromonas|
Otu0078	Bacteria|Actinobacteria|Actinobacteria|Actinomycetales|Actinomycetaceae|Actinomyces|
Otu0079	Bacteria|Proteobacteria|Gammaproteobacteria|Xanthomonadales|Xanthomonadaceae|Wohlfahrtiimonas|
Otu0080	Bacteria|Proteobacteria|Gammaproteobacteria|Aeromonadales|Aeromonadaceae|Aeromonas|
Otu0081	Bacteria|Proteobacteria|Gammaproteobacteria|Oceanospirillales|Alcanivoracaceae|Alcanivorax|
Otu0082	Bacteria|Firmicutes|Bacilli|Bacillales|Paenibacillaceae_1|Brevibacillus|
Otu0083	Bacteria|Actinobacteria|Actinobacteria|Actinomycetales|Corynebacteriaceae|Corynebacterium|
Otu0084	Bacteria|Bacteroidetes|Flavobacteriia|Flavobacteriales|Flavobacteriaceae|Chryseobacterium|
Otu0085	Bacteria|Proteobacteria|Betaproteobacteria|Burkholderiales|Comamonadaceae|Comamonadaceae_unclassified|
Otu0086	Bacteria|Bacteroidetes|Cytophagia|Cytophagales|Cytophagaceae|Adhaeribacter|
Otu0087	Bacteria|Fusobacteria|Fusobacteriia|Fusobacteriales|Fusobacteriaceae|Fusobacterium|
Otu0088	Bacteria|Actinobacteria|Actinobacteria|Actinomycetales|Actinomycetaceae|Actinomyces|
Otu0089	Bacteria|Actinobacteria|Actinobacteria|Actinomycetales|Geodermatophilaceae|Geodermatophilaceae_unclassified|
Otu0090	Bacteria|Planctomycetes|Planctomycetia|Planctomycetales|Planctomycetaceae|Gemmata|
Otu0091	Bacteria|Proteobacteria|Gammaproteobacteria|Pseudomonadales|Moraxellaceae|Acinetobacter|
Otu0092	Bacteria|Proteobacteria|Gammaproteobacteria|Chromatiales|Chromatiaceae|Rheinheimera|
Otu0093	Bacteria|Fusobacteria|Fusobacteriia|Fusobacteriales|Leptotrichiaceae|Leptotrichiaceae_unclassified|
Otu0094	Bacteria|Bacteroidetes|Bacteroidia|Bacteroidales|Prevotellaceae|Prevotella|
Otu0095	Bacteria|Proteobacteria|Alphaproteobacteria|Sphingomonadales|Sphingomonadaceae|Sphingomonadaceae_unclassified|
Otu0096	Bacteria|Firmicutes|Negativicutes|Selenomonadales|Veillonellaceae|Veillonella|
Otu0097	Bacteria|Actinobacteria|Actinobacteria|Actinomycetales|Mycobacteriaceae|Mycobacterium|
Otu0098	Bacteria|Bacteroidetes|Bacteroidia|Bacteroidales|Prevotellaceae|Prevotella|
Otu0099	Bacteria|Deinococcus-Thermus|Deinococci|Deinococcales|Deinococcaceae|Deinococcus|
Otu0100	Bacteria|Bacteroidetes|Bacteroidetes_unclassified|Bacteroidetes_unclassified|Bacteroidetes_unclassified|Bacteroidetes_unclassified|
Otu0101	Bacteria|Proteobacteria|Betaproteobacteria|Burkholderiales|Oxalobacteraceae|Herbaspirillum|
Otu0102	Bacteria|Bacteria_unclassified|Bacteria_unclassified|Bacteria_unclassified|Bacteria_unclassified|Bacteria_unclassified|
Otu0103	Bacteria|Proteobacteria|Alphaproteobacteria|Sphingomonadales|Sphingomonadaceae|Sphingomonas|
Otu0104	Bacteria|Firmicutes|Negativicutes|Selenomonadales|Veillonellaceae|Dialister|
Otu0105	Bacteria|Bacteroidetes|Cytophagia|Cytophagales|Cytophagaceae|Hymenobacter|
Otu0106	Bacteria|Actinobacteria|Actinobacteria|Actinomycetales|Micrococcaceae|Micrococcus|
Otu0107	Bacteria|Bacteroidetes|Bacteroidia|Bacteroidales|Prevotellaceae|Alloprevotella|
Otu0108	Bacteria|Proteobacteria|Betaproteobacteria|Burkholderiales|Comamonadaceae|Schlegelella|
Otu0109	Bacteria|Fusobacteria|Fusobacteriia|Fusobacteriales|Leptotrichiaceae|Leptotrichia|
Otu0110	Bacteria|Bacteroidetes|Bacteroidia|Bacteroidales|Porphyromonadaceae|Parabacteroides|
Otu0111	Bacteria|Actinobacteria|Actinobacteria|Actinomycetales|Microbacteriaceae|Microbacteriaceae_unclassified|
Otu0112	Bacteria|Bacteroidetes|Sphingobacteriia|Sphingobacteriales|Sphingobacteriaceae|Sphingobacterium|
Otu0113	Bacteria|Firmicutes|Bacilli|Lactobacillales|Streptococcaceae|Streptococcus|
Otu0114	Bacteria|Proteobacteria|Alphaproteobacteria|Rhodobacterales|Rhodobacteraceae|Paracoccus|
Otu0115	Bacteria|Firmicutes|Bacilli|Lactobacillales|Enterococcaceae|Enterococcus|
Otu0116	Bacteria|Proteobacteria|Betaproteobacteria|Burkholderiales|Comamonadaceae|Brachymonas|
Otu0117	Bacteria|Proteobacteria|Gammaproteobacteria|Xanthomonadales|Xanthomonadaceae|Lysobacter|
Otu0118	Bacteria|Firmicutes|Clostridia|Clostridiales|Peptostreptococcaceae|Clostridium_XI|
Otu0119	Bacteria|Proteobacteria|Betaproteobacteria|Burkholderiales|Burkholderiales_unclassified|Burkholderiales_unclassified|
Otu0120	Bacteria|Firmicutes|Clostridia|Clostridiales|Clostridiales_unclassified|Clostridiales_unclassified|
Otu0121	Bacteria|Proteobacteria|Gammaproteobacteria|Pseudomonadales|Pseudomonadaceae|Pseudomonas|
Otu0122	Bacteria|Bacteroidetes|Flavobacteriia|Flavobacteriales|Flavobacteriaceae|Capnocytophaga|
Otu0123	Bacteria|Proteobacteria|Betaproteobacteria|Neisseriales|Neisseriaceae|Microvirgula|
Otu0124	Bacteria|Actinobacteria|Actinobacteria|Actinomycetales|Pseudonocardiaceae|Pseudonocardia|
Otu0125	Bacteria|Proteobacteria|Betaproteobacteria|Burkholderiales|Burkholderiaceae|Cupriavidus|
Otu0126	Bacteria|Proteobacteria|Betaproteobacteria|Burkholderiales|Burkholderiaceae|Cupriavidus|
Otu0127	Bacteria|Bacteroidetes|Sphingobacteriia|Sphingobacteriales|Chitinophagaceae|Chitinophagaceae_unclassified|
Otu0128	Bacteria|Planctomycetes|Planctomycetia|Planctomycetales|Planctomycetaceae|Aquisphaera|
Otu0129	Bacteria|Proteobacteria|Betaproteobacteria|Burkholderiales|Comamonadaceae|Pseudorhodoferax|
Otu0130	Bacteria|Firmicutes|Clostridia|Clostridiales|Lachnospiraceae|Roseburia|
Otu0131	Bacteria|Actinobacteria|Actinobacteria|Actinomycetales|Micrococcaceae|Rothia|
Otu0132	Bacteria|Firmicutes|Negativicutes|Selenomonadales|Veillonellaceae|Dialister|
Otu0133	Bacteria|Firmicutes|Bacilli|Lactobacillales|Lactobacillaceae|Lactobacillus|
Otu0134	Bacteria|Actinobacteria|Actinobacteria|Actinomycetales|Actinomycetales_unclassified|Actinomycetales_unclassified|
Otu0135	Bacteria|Firmicutes|Bacilli|Bacilli_unclassified|Bacilli_unclassified|Bacilli_unclassified|
Otu0136	Bacteria|Firmicutes|Clostridia|Clostridiales|Lachnospiraceae|Lachnoanaerobaculum|
Otu0137	Bacteria|Bacteroidetes|Cytophagia|Cytophagales|Cytophagaceae|Hymenobacter|
Otu0138	Bacteria|Planctomycetes|Planctomycetia|Planctomycetales|Planctomycetaceae|Aquisphaera|
Otu0139	Bacteria|Proteobacteria|Alphaproteobacteria|Sphingomonadales|Erythrobacteraceae|Erythrobacteraceae_unclassified|
Otu0140	Bacteria|Bacteroidetes|Flavobacteriia|Flavobacteriales|Flavobacteriaceae|Chryseobacterium|
Otu0141	Bacteria|Firmicutes|Negativicutes|Selenomonadales|Veillonellaceae|Selenomonas|
Otu0142	Bacteria|Actinobacteria|Actinobacteria|Solirubrobacterales|Solirubrobacterales_unclassified|Solirubrobacterales_unclassified|
Otu0143	Bacteria|Bacteroidetes|Bacteroidia|Bacteroidales|Prevotellaceae|Prevotella|
Otu0144	Bacteria|Proteobacteria|Gammaproteobacteria|Xanthomonadales|Xanthomonadaceae|Lysobacter|
Otu0145	Bacteria|Bacteroidetes|Bacteroidia|Bacteroidales|Prevotellaceae|Prevotella|
Otu0146	Bacteria|Actinobacteria|Actinobacteria|Actinomycetales|Micrococcaceae|Rothia|
Otu0147	Bacteria|Firmicutes|Clostridia|Clostridiales|Lachnospiraceae|Blautia|
Otu0148	Bacteria|Armatimonadetes|Armatimonadetes_gp5|Armatimonadetes_gp5_unclassified|Armatimonadetes_gp5_unclassified|Armatimonadetes_gp5_unclassified|
Otu0149	Bacteria|Proteobacteria|Betaproteobacteria|Hydrogenophilales|Hydrogenophilaceae|Hydrogenophilus|
Otu0150	Bacteria|Fusobacteria|Fusobacteriia|Fusobacteriales|Fusobacteriaceae|Fusobacterium|
Otu0151	Bacteria|Actinobacteria|Actinobacteria|Rubrobacterales|Rubrobacteraceae|Rubrobacter|
Otu0152	Bacteria|Proteobacteria|Alphaproteobacteria|Rhodospirillales|Acetobacteraceae|Acidisoma|
Otu0153	Bacteria|Actinobacteria|Actinobacteria|Actinomycetales|Actinomycetaceae|Actinomyces|
Otu0154	Bacteria|Chloroflexi|Chloroflexi_unclassified|Chloroflexi_unclassified|Chloroflexi_unclassified|Chloroflexi_unclassified|
Otu0155	Bacteria|Bacteroidetes|Bacteroidia|Bacteroidales|Bacteroidaceae|Bacteroides|
Otu0156	Bacteria|Actinobacteria|Actinobacteria|Actinomycetales|Pseudonocardiaceae|Pseudonocardia|
Otu0157	Bacteria|Firmicutes|Clostridia|Clostridiales|Ruminococcaceae|Gemmiger|
Otu0158	Bacteria|SR1|SR1_unclassified|SR1_unclassified|SR1_unclassified|SR1_unclassified|
Otu0159	Bacteria|Firmicutes|Clostridia|Clostridiales|Lachnospiraceae|Ruminococcus2|
Otu0160	Bacteria|Firmicutes|Bacilli|Lactobacillales|Leuconostocaceae|Leuconostoc|
Otu0161	Bacteria|Bacteroidetes|Bacteroidia|Bacteroidales|Bacteroidaceae|Bacteroides|
Otu0162	Bacteria|Bacteroidetes|Bacteroidia|Bacteroidales|Bacteroidaceae|Bacteroides|
Otu0163	Bacteria|Bacteroidetes|Sphingobacteriia|Sphingobacteriales|Sphingobacteriaceae|Pedobacter|
Otu0164	Bacteria|Proteobacteria|Alphaproteobacteria|Rhodospirillales|Rhodospirillaceae|Azospirillum|
Otu0165	Bacteria|Firmicutes|Clostridia|Clostridiales|Lachnospiraceae|Clostridium_XlVa|
Otu0166	Bacteria|Bacteroidetes|Sphingobacteriia|Sphingobacteriales|Chitinophagaceae|Sediminibacterium|
Otu0167	Bacteria|Bacteroidetes|Sphingobacteriia|Sphingobacteriales|Chitinophagaceae|Hydrotalea|
Otu0168	Bacteria|Bacteroidetes|Bacteroidia|Bacteroidales|Rikenellaceae|Alistipes|
Otu0169	Bacteria|Firmicutes|Clostridia|Clostridiales|Lachnospiraceae|Moryella|
Otu0170	Bacteria|Proteobacteria|Gammaproteobacteria|Enterobacteriales|Enterobacteriaceae|Proteus|
Otu0171	Bacteria|Bacteroidetes|Bacteroidia|Bacteroidales|Prevotellaceae|Prevotellaceae_unclassified|
Otu0172	Bacteria|Proteobacteria|Alphaproteobacteria|Rhizobiales|Rhizobiales_unclassified|Rhizobiales_unclassified|
Otu0173	Bacteria|Firmicutes|Clostridia|Clostridiales|Lachnospiraceae|Dorea|
Otu0174	Bacteria|Proteobacteria|Gammaproteobacteria|Pseudomonadales|Pseudomonadaceae|Pseudomonas|
Otu0175	Bacteria|Bacteroidetes|Bacteroidia|Bacteroidales|Prevotellaceae|Prevotella|
Otu0176	Bacteria|Firmicutes|Negativicutes|Selenomonadales|Acidaminococcaceae|Acidaminococcus|
Otu0177	Bacteria|Firmicutes|Clostridia|Clostridiales|Lachnospiraceae|Lachnospiraceae_unclassified|
Otu0178	Bacteria|Proteobacteria|Gammaproteobacteria|Alteromonadales|Alteromonadaceae|Alishewanella|
Otu0179	Bacteria|Firmicutes|Bacilli|Bacillales|Bacillaceae_1|Bacillus|
Otu0180	Bacteria|Actinobacteria|Actinobacteria|Actinomycetales|Nocardiaceae|Williamsia|
Otu0181	Bacteria|Firmicutes|Clostridia|Clostridiales|Ruminococcaceae|Oscillibacter|
Otu0182	Bacteria|SR1|SR1_unclassified|SR1_unclassified|SR1_unclassified|SR1_unclassified|
Otu0183	Bacteria|Firmicutes|Bacilli|Bacillales|Bacillaceae_1|Bacillus|
Otu0184	Bacteria|Proteobacteria|Betaproteobacteria|Betaproteobacteria_unclassified|Betaproteobacteria_unclassified|Betaproteobacteria_unclassified|
Otu0185	Bacteria|Bacteroidetes|Bacteroidia|Bacteroidales|Porphyromonadaceae|Parabacteroides|
Otu0186	Bacteria|Actinobacteria|Actinobacteria|Bifidobacteriales|Bifidobacteriaceae|Bifidobacterium|
Otu0187	Bacteria|Firmicutes|Bacilli|Lactobacillales|Streptococcaceae|Streptococcus|
Otu0188	Bacteria|Firmicutes|Clostridia|Clostridiales|Ruminococcaceae|Ruminococcus|
Otu0189	Bacteria|Firmicutes|Clostridia|Clostridiales|Clostridiales_unclassified|Clostridiales_unclassified|
Otu0190	Bacteria|Bacteroidetes|Sphingobacteriia|Sphingobacteriales|Chitinophagaceae|Chitinophagaceae_unclassified|
Otu0191	Bacteria|Bacteroidetes|Bacteroidia|Bacteroidales|Rikenellaceae|Alistipes|
Otu0192	Bacteria|Firmicutes|Clostridia|Clostridiales|Lachnospiraceae|Clostridium_XlVa|
Otu0193	Bacteria|Bacteroidetes|Bacteroidia|Bacteroidales|Bacteroidaceae|Bacteroides|
Otu0194	Bacteria|Actinobacteria|Actinobacteria|Coriobacteriales|Coriobacteriaceae|Collinsella|
Otu0195	Bacteria|Actinobacteria|Actinobacteria|Actinomycetales|Nocardioidaceae|Nocardioidaceae_unclassified|
Otu0196	Bacteria|Actinobacteria|Actinobacteria|Actinomycetales|Corynebacteriaceae|Turicella|
Otu0197	Bacteria|Bacteroidetes|Sphingobacteriia|Sphingobacteriales|Chitinophagaceae|Chitinophagaceae_unclassified|
Otu0198	Bacteria|Proteobacteria|Betaproteobacteria|Burkholderiales|Sutterellaceae|Parasutterella|
Otu0199	Bacteria|Proteobacteria|Gammaproteobacteria|Xanthomonadales|Xanthomonadaceae|Xanthomonadaceae_unclassified|
Otu0200	Bacteria|Proteobacteria|Epsilonproteobacteria|Campylobacterales|Campylobacteraceae|Campylobacter|
Otu0201	Bacteria|Actinobacteria|Actinobacteria|Actinomycetales|Dermacoccaceae|Kytococcus|
Otu0202	Bacteria|Proteobacteria|Betaproteobacteria|Burkholderiales|Sutterellaceae|Sutterella|
Otu0203	Bacteria|Fusobacteria|Fusobacteriia|Fusobacteriales|Fusobacteriaceae|Fusobacterium|
Otu0204	Bacteria|Firmicutes|Clostridia|Clostridiales|Lachnospiraceae|Lachnospiraceae_unclassified|
Otu0205	Bacteria|Proteobacteria|Gammaproteobacteria|Xanthomonadales|Xanthomonadaceae|Pseudoxanthomonas|
Otu0206	Bacteria|Actinobacteria|Actinobacteria|Actinomycetales|Corynebacteriaceae|Corynebacterium|
Otu0207	Bacteria|Bacteroidetes|Bacteroidia|Bacteroidales|Prevotellaceae|Prevotella|
Otu0208	Bacteria|Firmicutes|Clostridia|Clostridiales|Lachnospiraceae|Lachnoanaerobaculum|
Otu0209	Bacteria|Firmicutes|Clostridia|Clostridiales|Clostridiaceae_1|Clostridium_sensu_stricto|
Otu0210	Bacteria|Firmicutes|Clostridia|Clostridiales|Lachnospiraceae|Clostridium_XlVb|
Otu0211	Bacteria|Firmicutes|Clostridia|Clostridiales|Lachnospiraceae|Ruminococcus2|
Otu0212	Bacteria|Proteobacteria|Alphaproteobacteria|Caulobacterales|Caulobacteraceae|Brevundimonas|
Otu0213	Bacteria|Bacteroidetes|Sphingobacteriia|Sphingobacteriales|Sphingobacteriaceae|Sphingobacterium|
Otu0214	Bacteria|Actinobacteria|Actinobacteria|Actinomycetales|Nocardioidaceae|Nocardioides|
Otu0215	Bacteria|Firmicutes|Bacilli|Lactobacillales|Carnobacteriaceae|Atopostipes|
Otu0216	Bacteria|Deinococcus-Thermus|Deinococci|Deinococcales|Deinococcaceae|Deinococcus|
Otu0217	Bacteria|Firmicutes|Clostridia|Clostridiales|Lachnospiraceae|Roseburia|
Otu0218	Bacteria|Firmicutes|Bacilli|Lactobacillales|Streptococcaceae|Streptococcus|
Otu0219	Bacteria|Proteobacteria|Gammaproteobacteria|Enterobacteriales|Enterobacteriaceae|Providencia|
Otu0220	Bacteria|Firmicutes|Clostridia|Clostridiales|Peptostreptococcaceae|Peptostreptococcus|
Otu0221	Bacteria|Proteobacteria|Alphaproteobacteria|Rhodospirillales|Acetobacteraceae|Acetobacteraceae_unclassified|
Otu0222	Bacteria|Firmicutes|Clostridia|Clostridiales|Lachnospiraceae|Blautia|
Otu0223	Bacteria|Firmicutes|Negativicutes|Selenomonadales|Acidaminococcaceae|Phascolarctobacterium|
Otu0224	Bacteria|Deinococcus-Thermus|Deinococci|Deinococcales|Deinococcaceae|Deinococcus|
Otu0225	Bacteria|Actinobacteria|Actinobacteria|Coriobacteriales|Coriobacteriaceae|Atopobium|
Otu0226	Bacteria|Firmicutes|Clostridia|Clostridiales|Clostridiaceae_1|Clostridium_sensu_stricto|
Otu0227	Bacteria|Proteobacteria|Alphaproteobacteria|Rhodospirillales|Acetobacteraceae|Acetobacteraceae_unclassified|
Otu0228	Bacteria|Firmicutes|Clostridia|Clostridiales|Lachnospiraceae|Clostridium_XlVa|
Otu0229	Bacteria|Proteobacteria|Alphaproteobacteria|Alphaproteobacteria_unclassified|Alphaproteobacteria_unclassified|Alphaproteobacteria_unclassified|
Otu0230	Bacteria|Firmicutes|Bacilli|Bacillales|Thermoactinomycetaceae_1|Thermoactinomycetaceae_1_unclassified|
Otu0231	Bacteria|Bacteroidetes|Bacteroidia|Bacteroidales|Bacteroidaceae|Bacteroides|
Otu0232	Bacteria|Proteobacteria|Deltaproteobacteria|Desulfovibrionales|Desulfovibrionaceae|Desulfovibrio|
Otu0233	Bacteria|Firmicutes|Clostridia|Clostridiales|Lachnospiraceae|Blautia|
Otu0234	Bacteria|Bacteroidetes|Bacteroidia|Bacteroidales|Prevotellaceae|Prevotella|
Otu0235	Bacteria|Firmicutes|Bacilli|Bacillales|Bacillaceae_1|Geobacillus|
Otu0236	Bacteria|Bacteroidetes|Bacteroidia|Bacteroidales|Bacteroidaceae|Bacteroides|
Otu0237	Bacteria|Firmicutes|Clostridia|Clostridiales|Lachnospiraceae|Blautia|
Otu0238	Bacteria|Bacteria_unclassified|Bacteria_unclassified|Bacteria_unclassified|Bacteria_unclassified|Bacteria_unclassified|
Otu0239	Bacteria|Bacteroidetes|Bacteroidia|Bacteroidales|Porphyromonadaceae|Butyricimonas|
Otu0240	Bacteria|Proteobacteria|Gammaproteobacteria|Pseudomonadales|Moraxellaceae|Acinetobacter|
Otu0241	Bacteria|Firmicutes|Clostridia|Clostridiales|Clostridiaceae_1|Clostridium_sensu_stricto|
Otu0242	Bacteria|Firmicutes|Clostridia|Clostridiales|Lachnospiraceae|Clostridium_XlVa|
Otu0243	Bacteria|Proteobacteria|Betaproteobacteria|Neisseriales|Neisseriaceae|Gulbenkiania|
Otu0244	Bacteria|Proteobacteria|Alphaproteobacteria|Rhodospirillales|Acetobacteraceae|Roseomonas|
Otu0245	Bacteria|Verrucomicrobia|Verrucomicrobiae|Verrucomicrobiales|Verrucomicrobiaceae|Akkermansia|
Otu0246	Bacteria|Firmicutes|Clostridia|Clostridiales|Lachnospiraceae|Lachnospiraceae_unclassified|
Otu0247	Bacteria|Firmicutes|Clostridia|Clostridiales|Lachnospiraceae|Lachnospiraceae_unclassified|
Otu0248	Bacteria|Firmicutes|Clostridia|Clostridiales|Lachnospiraceae|Dorea|
Otu0249	Bacteria|Firmicutes|Bacilli|Bacillales|Planococcaceae|Lysinibacillus|
Otu0250	Bacteria|Bacteroidetes|Cytophagia|Cytophagales|Cytophagaceae|Cytophagaceae_unclassified|
Otu0251	Bacteria|Firmicutes|Bacilli|Bacillales|Bacillales_unclassified|Bacillales_unclassified|
Otu0252	Bacteria|Bacteroidetes|Bacteroidia|Bacteroidales|Prevotellaceae|Hallella|
Otu0253	Bacteria|Proteobacteria|Alphaproteobacteria|Rhodospirillales|Acetobacteraceae|Roseomonas|
Otu0254	Bacteria|Bacteroidetes|Bacteroidia|Bacteroidales|Porphyromonadaceae|Odoribacter|
Otu0255	Bacteria|Bacteroidetes|Bacteroidia|Bacteroidales|Porphyromonadaceae|Barnesiella|
Otu0256	Bacteria|Actinobacteria|Actinobacteria|Actinomycetales|Intrasporangiaceae|Intrasporangium|
Otu0257	Bacteria|Proteobacteria|Alphaproteobacteria|Rhizobiales|Methylobacteriaceae|Methylobacterium|
Otu0258	Bacteria|Firmicutes|Clostridia|Clostridiales|Lachnospiraceae|Lachnospiraceae_unclassified|
Otu0259	Bacteria|Proteobacteria|Betaproteobacteria|Rhodocyclales|Rhodocyclaceae|Zoogloea|
Otu0260	Bacteria|Firmicutes|Negativicutes|Selenomonadales|Veillonellaceae|Megasphaera|
Otu0261	Bacteria|Firmicutes|Negativicutes|Selenomonadales|Acidaminococcaceae|Acidaminococcaceae_unclassified|
Otu0262	Bacteria|Bacteroidetes|Flavobacteriia|Flavobacteriales|Flavobacteriaceae|Chryseobacterium|
Otu0263	Bacteria|Firmicutes|Clostridia|Clostridiales|Ruminococcaceae|Flavonifractor|
Otu0264	Bacteria|Actinobacteria|Actinobacteria|Actinomycetales|Corynebacteriaceae|Corynebacterium|
Otu0265	Bacteria|Actinobacteria|Actinobacteria|Actinomycetales|Actinomycetales_unclassified|Actinomycetales_unclassified|
Otu0266	Bacteria|Firmicutes|Clostridia|Clostridiales|Ruminococcaceae|Oscillibacter|
Otu0267	Bacteria|Firmicutes|Negativicutes|Selenomonadales|Veillonellaceae|Veillonella|
Otu0268	Bacteria|Firmicutes|Clostridia|Clostridiales|Lachnospiraceae|Dorea|
Otu0269	Bacteria|Bacteroidetes|Bacteroidia|Bacteroidales|Prevotellaceae|Prevotella|
Otu0270	Bacteria|Firmicutes|Negativicutes|Selenomonadales|Veillonellaceae|Anaeroglobus|
Otu0271	Bacteria|Firmicutes|Clostridia|Clostridiales|Ruminococcaceae|Faecalibacterium|
Otu0272	Bacteria|Bacteroidetes|Bacteroidia|Bacteroidales|Prevotellaceae|Prevotella|
Otu0273	Bacteria|Firmicutes|Bacilli|Bacillales|Paenibacillaceae_1|Paenibacillus|
Otu0274	Bacteria|Firmicutes|Clostridia|Clostridiales|Lachnospiraceae|Butyrivibrio|
Otu0275	Bacteria|Proteobacteria|Alphaproteobacteria|Rhodospirillales|Acetobacteraceae|Roseomonas|
Otu0276	Bacteria|Actinobacteria|Actinobacteria|Actinomycetales|Nocardiaceae|Gordonia|
Otu0277	Bacteria|Proteobacteria|Alphaproteobacteria|Caulobacterales|Caulobacteraceae|Phenylobacterium|
Otu0278	Bacteria|Firmicutes|Negativicutes|Selenomonadales|Veillonellaceae|Selenomonas|
Otu0279	Bacteria|Firmicutes|Clostridia|Clostridiales|Lachnospiraceae|Anaerostipes|
Otu0280	Bacteria|Firmicutes|Clostridia|Clostridiales|Clostridiales_Incertae_Sedis_XIII|Mogibacterium|
Otu0281	Bacteria|Firmicutes|Clostridia|Clostridiales|Lachnospiraceae|Blautia|
Otu0282	Bacteria|Planctomycetes|Planctomycetia|Planctomycetales|Planctomycetaceae|Planctomycetaceae_unclassified|
Otu0283	Bacteria|Proteobacteria|Alphaproteobacteria|Rhodospirillales|Acetobacteraceae|Roseomonas|
Otu0284	Bacteria|Proteobacteria|Deltaproteobacteria|Desulfovibrionales|Desulfovibrionaceae|Bilophila|
Otu0285	Bacteria|Firmicutes|Bacilli|Lactobacillales|Lactobacillaceae|Pediococcus|
Otu0286	Bacteria|Firmicutes|Clostridia|Clostridiales|Lachnospiraceae|Clostridium_XlVb|
Otu0287	Bacteria|Actinobacteria|Actinobacteria|Solirubrobacterales|Solirubrobacterales_unclassified|Solirubrobacterales_unclassified|
Otu0288	Bacteria|Proteobacteria|Alphaproteobacteria|Rhizobiales|Beijerinckiaceae|Beijerinckiaceae_unclassified|
Otu0289	Bacteria|Bacteroidetes|Bacteroidia|Bacteroidales|Prevotellaceae|Prevotella|
Otu0290	Bacteria|Firmicutes|Clostridia|Clostridiales|Ruminococcaceae|Flavonifractor|
Otu0291	Bacteria|Proteobacteria|Alphaproteobacteria|Rhizobiales|Rhizobiaceae|Rhizobium|
Otu0292	Bacteria|Bacteroidetes|Cytophagia|Cytophagales|Cytophagaceae|Spirosoma|
Otu0293	Bacteria|Proteobacteria|Betaproteobacteria|Burkholderiales|Sutterellaceae|Sutterella|
Otu0294	Bacteria|Firmicutes|Clostridia|Clostridiales|Lachnospiraceae|Coprococcus|
Otu0295	Bacteria|Firmicutes|Clostridia|Clostridiales|Clostridiales_unclassified|Clostridiales_unclassified|
Otu0296	Bacteria|Gemmatimonadetes|Gemmatimonadetes|Gemmatimonadales|Gemmatimonadaceae|Gemmatimonas|
Otu0297	Bacteria|Bacteroidetes|Sphingobacteriia|Sphingobacteriales|Sphingobacteriaceae|Sphingobacterium|
Otu0298	Bacteria|Proteobacteria|Alphaproteobacteria|Rhizobiales|Phyllobacteriaceae|Mesorhizobium|
Otu0299	Bacteria|Firmicutes|Clostridia|Clostridiales|Clostridiaceae_1|Clostridium_sensu_stricto|
Otu0300	Bacteria|Firmicutes|Clostridia|Clostridiales|Ruminococcaceae|Sporobacter|
Otu0301	Bacteria|Firmicutes|Clostridia|Clostridiales|Lachnospiraceae|Lachnospiraceae_unclassified|
Otu0302	Bacteria|Proteobacteria|Alphaproteobacteria|Caulobacterales|Caulobacteraceae|Brevundimonas|
Otu0303	Bacteria|Actinobacteria|Actinobacteria|Actinomycetales|Dietziaceae|Dietzia|
Otu0304	Bacteria|Actinobacteria|Actinobacteria|Actinomycetales|Kineosporiaceae|Quadrisphaera|
Otu0305	Bacteria|Actinobacteria|Actinobacteria|Actinomycetales|Actinomycetaceae|Actinomycetaceae_unclassified|
Otu0306	Bacteria|Proteobacteria|Proteobacteria_unclassified|Proteobacteria_unclassified|Proteobacteria_unclassified|Proteobacteria_unclassified|
Otu0307	Bacteria|Firmicutes|Clostridia|Clostridiales|Lachnospiraceae|Lachnospiraceae_unclassified|
Otu0308	Bacteria|Proteobacteria|Betaproteobacteria|Hydrogenophilales|Hydrogenophilaceae|Petrobacter|
Otu0309	Bacteria|Bacteroidetes|Bacteroidia|Bacteroidales|Prevotellaceae|Prevotella|
Otu0310	Bacteria|Proteobacteria|Alphaproteobacteria|Rhodobacterales|Rhodobacteraceae|Paracoccus|
Otu0311	Bacteria|Bacteroidetes|Bacteroidetes_unclassified|Bacteroidetes_unclassified|Bacteroidetes_unclassified|Bacteroidetes_unclassified|
Otu0312	Bacteria|Firmicutes|Clostridia|Clostridiales|Lachnospiraceae|Ruminococcus2|
Otu0313	Bacteria|Proteobacteria|Alphaproteobacteria|Sphingomonadales|Sphingomonadaceae|Sphingobium|
Otu0314	Bacteria|Firmicutes|Clostridia|Clostridiales|Clostridiales_Incertae_Sedis_XI|Parvimonas|
Otu0315	Bacteria|Bacteroidetes|Bacteroidia|Bacteroidales|Porphyromonadaceae|Porphyromonadaceae_unclassified|
Otu0316	Bacteria|Proteobacteria|Gammaproteobacteria|Pseudomonadales|Moraxellaceae|Acinetobacter|
Otu0317	Bacteria|Proteobacteria|Betaproteobacteria|Burkholderiales|Sutterellaceae|Parasutterella|
Otu0318	Bacteria|Actinobacteria|Actinobacteria|Actinomycetales|Nocardioidaceae|Nocardioides|
Otu0319	Bacteria|Firmicutes|Bacilli|Lactobacillales|Leuconostocaceae|Leuconostoc|
Otu0320	Bacteria|Actinobacteria|Actinobacteria|Acidimicrobiales|Acidimicrobineae_incertae_sedis|Aciditerrimonas|
Otu0321	Bacteria|Proteobacteria|Epsilonproteobacteria|Campylobacterales|Helicobacteraceae|Helicobacter|
Otu0322	Bacteria|Bacteroidetes|Cytophagia|Cytophagales|Cytophagaceae|Pontibacter|
Otu0323	Bacteria|Firmicutes|Clostridia|Clostridiales|Ruminococcaceae|Ruminococcus|
Otu0324	Bacteria|Firmicutes|Clostridia|Clostridiales|Clostridiales_unclassified|Clostridiales_unclassified|
Otu0325	Bacteria|Fusobacteria|Fusobacteriia|Fusobacteriales|Leptotrichiaceae|Leptotrichia|
Otu0326	Bacteria|Proteobacteria|Betaproteobacteria|Burkholderiales|Burkholderiales_unclassified|Burkholderiales_unclassified|
Otu0327	Bacteria|Lentisphaerae|Lentisphaeria|Victivallales|Victivallaceae|Victivallis|
Otu0328	Bacteria|Firmicutes|Clostridia|Clostridiales|Lachnospiraceae|Blautia|
Otu0329	Bacteria|Firmicutes|Negativicutes|Selenomonadales|Veillonellaceae|Megamonas|
Otu0330	Bacteria|Bacteroidetes|Bacteroidetes_unclassified|Bacteroidetes_unclassified|Bacteroidetes_unclassified|Bacteroidetes_unclassified|
Otu0331	Bacteria|Bacteroidetes|Sphingobacteriia|Sphingobacteriales|Chitinophagaceae|Chitinophagaceae_unclassified|
Otu0332	Bacteria|Bacteroidetes|Bacteroidia|Bacteroidales|Rikenellaceae|Alistipes|
Otu0333	Bacteria|Firmicutes|Bacilli|Bacillales|Bacillales_unclassified|Bacillales_unclassified|
Otu0334	Bacteria|Planctomycetes|Planctomycetia|Planctomycetales|Planctomycetaceae|Aquisphaera|
Otu0335	Bacteria|Bacteroidetes|Bacteroidia|Bacteroidales|Bacteroidaceae|Bacteroides|
Otu0336	Bacteria|Firmicutes|Clostridia|Clostridiales|Lachnospiraceae|Blautia|
Otu0337	Bacteria|Proteobacteria|Betaproteobacteria|Burkholderiales|Burkholderiales_incertae_sedis|Tepidimonas|
Otu0338	Bacteria|Bacteroidetes|Bacteroidia|Bacteroidales|Porphyromonadaceae|Porphyromonadaceae_unclassified|
Otu0339	Bacteria|Bacteroidetes|Flavobacteriia|Flavobacteriales|Flavobacteriaceae|Flavobacteriaceae_unclassified|
Otu0340	Bacteria|Firmicutes|Clostridia|Clostridiales|Lachnospiraceae|Clostridium_XlVa|
Otu0341	Bacteria|Bacteroidetes|Bacteroidia|Bacteroidales|Porphyromonadaceae|Porphyromonadaceae_unclassified|
Otu0342	Bacteria|Firmicutes|Clostridia|Clostridiales|Lachnospiraceae|Lachnospiraceae_unclassified|
Otu0343	Bacteria|Firmicutes|Firmicutes_unclassified|Firmicutes_unclassified|Firmicutes_unclassified|Firmicutes_unclassified|
Otu0344	Bacteria|Firmicutes|Clostridia|Clostridiales|Lachnospiraceae|Dorea|
Otu0345	Bacteria|Proteobacteria|Betaproteobacteria|Betaproteobacteria_unclassified|Betaproteobacteria_unclassified|Betaproteobacteria_unclassified|
Otu0346	Bacteria|Firmicutes|Clostridia|Clostridiales|Ruminococcaceae|Faecalibacterium|
Otu0347	Bacteria|Bacteroidetes|Bacteroidia|Bacteroidales|Bacteroidaceae|Bacteroides|
Otu0348	Bacteria|Firmicutes|Clostridia|Clostridiales|Ruminococcaceae|Acetanaerobacterium|
Otu0349	Bacteria|Firmicutes|Clostridia|Clostridiales|Ruminococcaceae|Oscillibacter|
Otu0350	Bacteria|Proteobacteria|Betaproteobacteria|Neisseriales|Neisseriaceae|Neisseriaceae_unclassified|
Otu0351	Bacteria|Firmicutes|Clostridia|Clostridiales|Ruminococcaceae|Ruminococcaceae_unclassified|
Otu0352	Bacteria|Proteobacteria|Alphaproteobacteria|Rhizobiales|Phyllobacteriaceae|Mesorhizobium|
Otu0353	Bacteria|Bacteroidetes|Bacteroidia|Bacteroidales|Bacteroidaceae|Bacteroides|
Otu0354	Bacteria|Firmicutes|Clostridia|Clostridiales|Lachnospiraceae|Clostridium_XlVa|
Otu0355	Bacteria|Firmicutes|Clostridia|Clostridiales|Lachnospiraceae|Lachnospiraceae_unclassified|
Otu0356	Bacteria|Firmicutes|Clostridia|Clostridiales|Lachnospiraceae|Clostridium_XlVb|
Otu0357	Bacteria|Proteobacteria|Epsilonproteobacteria|Campylobacterales|Campylobacteraceae|Campylobacter|
Otu0358	Bacteria|Bacteria_unclassified|Bacteria_unclassified|Bacteria_unclassified|Bacteria_unclassified|Bacteria_unclassified|
Otu0359	Bacteria|Bacteroidetes|Bacteroidia|Bacteroidales|Porphyromonadaceae|Odoribacter|
Otu0360	Bacteria|Bacteroidetes|Flavobacteriia|Flavobacteriales|Flavobacteriaceae|Cloacibacterium|
Otu0361	Bacteria|Firmicutes|Clostridia|Clostridiales|Ruminococcaceae|Flavonifractor|
Otu0362	Bacteria|Proteobacteria|Alphaproteobacteria|Caulobacterales|Caulobacteraceae|Caulobacter|
Otu0363	Bacteria|Bacteroidetes|Bacteroidia|Bacteroidales|Porphyromonadaceae|Parabacteroides|
Otu0364	Bacteria|Proteobacteria|Alphaproteobacteria|Sphingomonadales|Sphingomonadaceae|Sphingomonadaceae_unclassified|
Otu0365	Bacteria|Firmicutes|Clostridia|Clostridiales|Ruminococcaceae|Ruminococcus|
Otu0366	Bacteria|Firmicutes|Erysipelotrichia|Erysipelotrichales|Erysipelotrichaceae|Catenibacterium|
Otu0367	Bacteria|Actinobacteria|Actinobacteria|Actinomycetales|Dermabacteraceae|Brachybacterium|
Otu0368	Bacteria|Firmicutes|Clostridia|Clostridiales|Ruminococcaceae|Clostridium_IV|
Otu0369	Bacteria|Actinobacteria|Actinobacteria|Coriobacteriales|Coriobacteriaceae|Eggerthella|
Otu0370	Bacteria|Firmicutes|Erysipelotrichia|Erysipelotrichales|Erysipelotrichaceae|Clostridium_XVIII|
Otu0371	Bacteria|Bacteroidetes|Bacteroidia|Bacteroidales|Rikenellaceae|Alistipes|
Otu0372	Bacteria|Bacteria_unclassified|Bacteria_unclassified|Bacteria_unclassified|Bacteria_unclassified|Bacteria_unclassified|
Otu0373	Bacteria|Proteobacteria|Gammaproteobacteria|Chromatiales|Chromatiaceae|Rheinheimera|
Otu0374	Bacteria|Firmicutes|Bacilli|Bacillales|Listeriaceae|Brochothrix|
Otu0375	Bacteria|Firmicutes|Clostridia|Clostridiales|Ruminococcaceae|Ruminococcaceae_unclassified|
Otu0376	Bacteria|Firmicutes|Bacilli|Bacillales|Staphylococcaceae|Salinicoccus|
Otu0377	Bacteria|Firmicutes|Clostridia|Clostridiales|Ruminococcaceae|Butyricicoccus|
Otu0378	Bacteria|Bacteroidetes|Cytophagia|Cytophagales|Cytophagaceae|Hymenobacter|
Otu0379	Bacteria|Synergistetes|Synergistia|Synergistales|Synergistaceae|Cloacibacillus|
Otu0380	Bacteria|Firmicutes|Clostridia|Clostridiales|Lachnospiraceae|Coprococcus|
Otu0381	Bacteria|Firmicutes|Clostridia|Clostridiales|Ruminococcaceae|Clostridium_IV|
Otu0382	Bacteria|Proteobacteria|Alphaproteobacteria|Sphingomonadales|Sphingomonadaceae|Sphingomonas|
Otu0383	Bacteria|Proteobacteria|Epsilonproteobacteria|Campylobacterales|Helicobacteraceae|Helicobacter|
Otu0384	Bacteria|Proteobacteria|Alphaproteobacteria|Rhodospirillales|Rhodospirillaceae|Rhodospirillaceae_unclassified|
Otu0385	Bacteria|Firmicutes|Clostridia|Clostridiales|Clostridiales_Incertae_Sedis_XI|Anaerococcus|
Otu0386	Bacteria|Firmicutes|Clostridia|Clostridiales|Ruminococcaceae|Clostridium_IV|
Otu0387	Bacteria|Proteobacteria|Alphaproteobacteria|Rhizobiales|Bradyrhizobiaceae|Bosea|
Otu0388	Bacteria|Firmicutes|Erysipelotrichia|Erysipelotrichales|Erysipelotrichaceae|Clostridium_XVIII|
Otu0389	Bacteria|Firmicutes|Clostridia|Clostridiales|Ruminococcaceae|Oscillibacter|
Otu0390	Bacteria|Firmicutes|Clostridia|Clostridiales|Ruminococcaceae|Ruminococcaceae_unclassified|
Otu0391	Bacteria|Planctomycetes|Planctomycetia|Planctomycetales|Planctomycetaceae|Planctomyces|
Otu0392	Bacteria|Proteobacteria|Alphaproteobacteria|Rhizobiales|Methylobacteriaceae|Methylobacterium|
Otu0393	Bacteria|Bacteroidetes|Bacteroidia|Bacteroidales|Bacteroidaceae|Bacteroides|
Otu0394	Bacteria|Proteobacteria|Epsilonproteobacteria|Campylobacterales|Helicobacteraceae|Helicobacter|
Otu0395	Bacteria|Firmicutes|Bacilli|Lactobacillales|Aerococcaceae|Abiotrophia|
Otu0396	Bacteria|Firmicutes|Clostridia|Clostridiales|Lachnospiraceae|Lachnospiraceae_unclassified|
Otu0397	Bacteria|Synergistetes|Synergistia|Synergistales|Synergistaceae|Cloacibacillus|
Otu0398	Bacteria|Proteobacteria|Alphaproteobacteria|Sphingomonadales|Sphingomonadaceae|Sphingomonas|
Otu0399	Bacteria|Firmicutes|Clostridia|Clostridiales|Clostridiaceae_1|Clostridium_sensu_stricto|
Otu0400	Bacteria|Bacteroidetes|Bacteroidia|Bacteroidales|Bacteroidaceae|Bacteroides|
Otu0401	Bacteria|Actinobacteria|Actinobacteria|Actinomycetales|Corynebacteriaceae|Corynebacterium|
Otu0402	Bacteria|Firmicutes|Firmicutes_unclassified|Firmicutes_unclassified|Firmicutes_unclassified|Firmicutes_unclassified|
Otu0403	Bacteria|Proteobacteria|Alphaproteobacteria|Rhizobiales|Methylobacteriaceae|Microvirga|
Otu0404	Bacteria|Fusobacteria|Fusobacteriia|Fusobacteriales|Leptotrichiaceae|Streptobacillus|
Otu0405	Bacteria|Actinobacteria|Actinobacteria|Coriobacteriales|Coriobacteriaceae|Coriobacteriaceae_unclassified|
Otu0406	Bacteria|Firmicutes|Bacilli|Lactobacillales|Carnobacteriaceae|Dolosigranulum|
Otu0407	Bacteria|Proteobacteria|Alphaproteobacteria|Caulobacterales|Caulobacteraceae|Phenylobacterium|
Otu0408	Bacteria|Firmicutes|Clostridia|Clostridiales|Lachnospiraceae|Clostridium_XlVa|
Otu0409	Bacteria|Firmicutes|Clostridia|Clostridiales|Ruminococcaceae|Subdoligranulum|
Otu0410	Bacteria|Firmicutes|Clostridia|Clostridiales|Peptostreptococcaceae|Clostridium_XI|
Otu0411	Bacteria|Actinobacteria|Actinobacteria|Actinomycetales|Corynebacteriaceae|Corynebacterium|
Otu0412	Bacteria|Actinobacteria|Actinobacteria|Actinomycetales|Corynebacteriaceae|Corynebacterium|
Otu0413	Bacteria|Firmicutes|Clostridia|Clostridiales|Ruminococcaceae|Ruminococcaceae_unclassified|
Otu0414	Bacteria|Proteobacteria|Gammaproteobacteria|Pseudomonadales|Moraxellaceae|Perlucidibaca|
Otu0415	Bacteria|Firmicutes|Clostridia|Clostridiales|Ruminococcaceae|Oscillibacter|
Otu0416	Bacteria|Firmicutes|Clostridia|Clostridiales|Ruminococcaceae|Faecalibacterium|
Otu0417	Bacteria|Lentisphaerae|Lentisphaeria|Victivallales|Victivallaceae|Victivallis|
Otu0418	Bacteria|Bacteroidetes|Bacteroidia|Bacteroidales|Bacteroidales_unclassified|Bacteroidales_unclassified|
Otu0419	Bacteria|Lentisphaerae|Lentisphaeria|Victivallales|Victivallaceae|Victivallis|
Otu0420	Bacteria|Bacteroidetes|Bacteroidetes_unclassified|Bacteroidetes_unclassified|Bacteroidetes_unclassified|Bacteroidetes_unclassified|
Otu0421	Bacteria|Firmicutes|Negativicutes|Selenomonadales|Veillonellaceae|Mitsuokella|
Otu0422	Bacteria|Proteobacteria|Gammaproteobacteria|Candidatus_Carsonella|Candidatus_Carsonella_unclassified|Candidatus_Carsonella_unclassified|
Otu0423	Bacteria|Firmicutes|Clostridia|Clostridiales|Lachnospiraceae|Lachnospiraceae_unclassified|
Otu0424	Bacteria|Firmicutes|Clostridia|Clostridiales|Ruminococcaceae|Flavonifractor|
Otu0425	Bacteria|Firmicutes|Clostridia|Clostridiales|Lachnospiraceae|Lachnospiraceae_unclassified|
Otu0426	Bacteria|Firmicutes|Clostridia|Clostridiales|Ruminococcaceae|Ruminococcaceae_unclassified|
Otu0427	Bacteria|Firmicutes|Clostridia|Clostridiales|Ruminococcaceae|Ruminococcaceae_unclassified|
Otu0428	Bacteria|Firmicutes|Clostridia|Clostridiales|Ruminococcaceae|Clostridium_IV|
Otu0429	Bacteria|Bacteria_unclassified|Bacteria_unclassified|Bacteria_unclassified|Bacteria_unclassified|Bacteria_unclassified|
Otu0430	Bacteria|Proteobacteria|Alphaproteobacteria|Rhizobiales|Rhizobiales_unclassified|Rhizobiales_unclassified|
Otu0431	Bacteria|Firmicutes|Clostridia|Clostridiales|Eubacteriaceae|Garciella|
Otu0432	Bacteria|Proteobacteria|Betaproteobacteria|Burkholderiales|Alcaligenaceae|Alcaligenes|
Otu0433	Bacteria|Firmicutes|Clostridia|Clostridiales|Ruminococcaceae|Pseudoflavonifractor|
Otu0434	Bacteria|Bacteroidetes|Bacteroidia|Bacteroidales|Prevotellaceae|Alloprevotella|
Otu0435	Bacteria|Firmicutes|Bacilli|Lactobacillales|Streptococcaceae|Lactococcus|
Otu0436	Bacteria|Firmicutes|Bacilli|Bacillales|Staphylococcaceae|Jeotgalicoccus|
Otu0437	Bacteria|Proteobacteria|Alphaproteobacteria|Sphingomonadales|Sphingomonadaceae|Sphingomonas|
Otu0438	Bacteria|Firmicutes|Negativicutes|Selenomonadales|Veillonellaceae|Veillonella|
Otu0439	Bacteria|Firmicutes|Negativicutes|Selenomonadales|Veillonellaceae|Veillonellaceae_unclassified|
Otu0440	Bacteria|Proteobacteria|Alphaproteobacteria|Sphingomonadales|Sphingomonadaceae|Sphingomonas|
Otu0441	Bacteria|Firmicutes|Bacilli|Lactobacillales|Lactobacillaceae|Lactobacillus|
Otu0442	Bacteria|Firmicutes|Clostridia|Clostridiales|Lachnospiraceae|Roseburia|
Otu0443	Bacteria|Firmicutes|Bacilli|Bacillales|Paenibacillaceae_1|Paenibacillus|
Otu0444	Bacteria|Firmicutes|Clostridia|Clostridiales|Clostridiaceae_1|Clostridium_sensu_stricto|
Otu0445	Bacteria|Firmicutes|Clostridia|Clostridiales|Ruminococcaceae|Ruminococcaceae_unclassified|
Otu0446	Bacteria|Bacteroidetes|Bacteroidia|Bacteroidales|Prevotellaceae|Prevotella|
Otu0447	Bacteria|Bacteroidetes|Bacteroidia|Bacteroidales|Prevotellaceae|Prevotella|
Otu0448	Bacteria|Actinobacteria|Actinobacteria|Actinomycetales|Actinomycetales_unclassified|Actinomycetales_unclassified|
Otu0449	Bacteria|Firmicutes|Clostridia|Clostridiales|Ruminococcaceae|Ruminococcaceae_unclassified|
Otu0450	Bacteria|Proteobacteria|Gammaproteobacteria|Legionellales|Legionellales_unclassified|Legionellales_unclassified|
Otu0451	Bacteria|Firmicutes|Clostridia|Clostridiales|Lachnospiraceae|Lachnospiraceae_unclassified|
Otu0452	Bacteria|Proteobacteria|Gammaproteobacteria|Cardiobacteriales|Cardiobacteriaceae|Cardiobacterium|
Otu0453	Bacteria|Bacteroidetes|Bacteroidetes_unclassified|Bacteroidetes_unclassified|Bacteroidetes_unclassified|Bacteroidetes_unclassified|
Otu0454	Bacteria|Firmicutes|Negativicutes|Selenomonadales|Veillonellaceae|Veillonella|
Otu0455	Bacteria|Firmicutes|Negativicutes|Selenomonadales|Veillonellaceae|Megasphaera|
Otu0456	Bacteria|Firmicutes|Clostridia|Clostridiales|Peptococcaceae_1|Peptococcaceae_1_unclassified|
Otu0457	Bacteria|Firmicutes|Clostridia|Clostridiales|Ruminococcaceae|Ruminococcaceae_unclassified|
Otu0458	Bacteria|Proteobacteria|Epsilonproteobacteria|Campylobacterales|Helicobacteraceae|Helicobacter|
Otu0459	Bacteria|Bacteroidetes|Bacteroidia|Bacteroidales|Porphyromonadaceae|Butyricimonas|
Otu0460	Bacteria|Firmicutes|Clostridia|Clostridiales|Lachnospiraceae|Blautia|
Otu0461	Bacteria|Bacteroidetes|Bacteroidia|Bacteroidales|Prevotellaceae|Prevotella|
Otu0462	Bacteria|Firmicutes|Clostridia|Clostridiales|Ruminococcaceae|Butyricicoccus|
Otu0463	Bacteria|Firmicutes|Clostridia|Clostridiales|Lachnospiraceae|Lachnospira|
Otu0464	Bacteria|Bacteroidetes|Cytophagia|Cytophagales|Cytophagaceae|Dyadobacter|
Otu0465	Bacteria|Bacteroidetes|Bacteroidetes_unclassified|Bacteroidetes_unclassified|Bacteroidetes_unclassified|Bacteroidetes_unclassified|
Otu0466	Bacteria|Firmicutes|Clostridia|Thermoanaerobacterales|Thermoanaerobacteraceae|Thermoanaerobacteraceae_unclassified|
Otu0467	Bacteria|Bacteroidetes|Bacteroidia|Bacteroidales|Prevotellaceae|Prevotella|
Otu0468	Bacteria|Bacteroidetes|Bacteroidia|Bacteroidales|Prevotellaceae|Prevotella|
Otu0469	Bacteria|Proteobacteria|Alphaproteobacteria|Caulobacterales|Caulobacteraceae|Caulobacter|
Otu0470	Bacteria|Firmicutes|Bacilli|Lactobacillales|Lactobacillaceae|Lactobacillus|
Otu0471	Bacteria|Firmicutes|Clostridia|Clostridiales|Ruminococcaceae|Ruminococcaceae_unclassified|
Otu0472	Bacteria|Bacteroidetes|Bacteroidia|Bacteroidales|Prevotellaceae|Prevotella|
Otu0473	Bacteria|Firmicutes|Clostridia|Clostridiales|Ruminococcaceae|Ruminococcaceae_unclassified|
Otu0474	Bacteria|Firmicutes|Negativicutes|Selenomonadales|Acidaminococcaceae|Acidaminococcaceae_unclassified|
Otu0475	Bacteria|Bacteroidetes|Bacteroidia|Bacteroidales|Porphyromonadaceae|Butyricimonas|
Otu0476	Bacteria|Proteobacteria|Alphaproteobacteria|Rhodospirillales|Acetobacteraceae|Acetobacteraceae_unclassified|
Otu0477	Bacteria|Actinobacteria|Actinobacteria|Actinomycetales|Geodermatophilaceae|Blastococcus|
Otu0478	Bacteria|Proteobacteria|Gammaproteobacteria|Pseudomonadales|Pseudomonadaceae|Pseudomonas|
Otu0479	Bacteria|Bacteroidetes|Bacteroidia|Bacteroidales|Bacteroidaceae|Anaerorhabdus|
Otu0480	Bacteria|Bacteroidetes|Flavobacteriia|Flavobacteriales|Cryomorphaceae|Wandonia|
Otu0481	Bacteria|Firmicutes|Clostridia|Clostridiales|Ruminococcaceae|Butyricicoccus|
Otu0482	Bacteria|Bacteroidetes|Bacteroidia|Bacteroidales|Prevotellaceae|Prevotella|
Otu0483	Bacteria|Bacteroidetes|Bacteroidia|Bacteroidales|Porphyromonadaceae|Barnesiella|
Otu0484	Bacteria|Bacteroidetes|Bacteroidia|Bacteroidales|Rikenellaceae|Alistipes|
Otu0485	Bacteria|Bacteroidetes|Bacteroidia|Bacteroidales|Bacteroidaceae|Bacteroides|
Otu0486	Bacteria|Firmicutes|Clostridia|Clostridiales|Clostridiales_unclassified|Clostridiales_unclassified|
Otu0487	Bacteria|Bacteroidetes|Bacteroidia|Bacteroidales|Prevotellaceae|Paraprevotella|
Otu0488	Bacteria|Fusobacteria|Fusobacteriia|Fusobacteriales|Fusobacteriaceae|Fusobacterium|
Otu0489	Bacteria|Proteobacteria|Alphaproteobacteria|Rhodospirillales|Acetobacteraceae|Endobacter|
Otu0490	Bacteria|Firmicutes|Clostridia|Clostridiales|Ruminococcaceae|Pseudoflavonifractor|
Otu0491	Bacteria|Proteobacteria|Alphaproteobacteria|Alphaproteobacteria_unclassified|Alphaproteobacteria_unclassified|Alphaproteobacteria_unclassified|
Otu0492	Bacteria|Firmicutes|Clostridia|Clostridiales|Ruminococcaceae|Pseudoflavonifractor|
Otu0493	Bacteria|Firmicutes|Clostridia|Clostridiales|Eubacteriaceae|Eubacterium|
Otu0494	Bacteria|Bacteroidetes|Bacteroidia|Bacteroidales|Rikenellaceae|Alistipes|
Otu0495	Bacteria|Bacteroidetes|Bacteroidia|Bacteroidales|Rikenellaceae|Alistipes|
Otu0496	Bacteria|Proteobacteria|Betaproteobacteria|Burkholderiales|Comamonadaceae|Pelomonas|
Otu0497	Bacteria|Firmicutes|Clostridia|Clostridiales|Lachnospiraceae|Clostridium_XlVa|
Otu0498	Bacteria|Actinobacteria|Actinobacteria|Solirubrobacterales|Solirubrobacteraceae|Solirubrobacter|
Otu0499	Bacteria|Firmicutes|Clostridia|Clostridiales|Lachnospiraceae|Lachnospiraceae_unclassified|
Otu0500	Bacteria|Firmicutes|Clostridia|Clostridiales|Ruminococcaceae|Flavonifractor|
Otu0501	Bacteria|Actinobacteria|Actinobacteria|Actinomycetales|Geodermatophilaceae|Geodermatophilaceae_unclassified|
Otu0502	Bacteria|Firmicutes|Clostridia|Clostridiales|Ruminococcaceae|Clostridium_III|
Otu0503	Bacteria|Firmicutes|Clostridia|Clostridiales|Ruminococcaceae|Anaerotruncus|
Otu0504	Bacteria|Armatimonadetes|Armatimonadetes_gp5|Armatimonadetes_gp5_unclassified|Armatimonadetes_gp5_unclassified|Armatimonadetes_gp5_unclassified|
Otu0505	Bacteria|Deinococcus-Thermus|Deinococci|Deinococcales|Deinococcaceae|Deinococcus|
Otu0506	Bacteria|Proteobacteria|Betaproteobacteria|Burkholderiales|Alcaligenaceae|Achromobacter|
Otu0507	Bacteria|Firmicutes|Bacilli|Bacillales|Bacillales_unclassified|Bacillales_unclassified|
Otu0508	Bacteria|Proteobacteria|Alphaproteobacteria|Sphingomonadales|Sphingomonadaceae|Sphingobium|
Otu0509	Bacteria|Bacteroidetes|Bacteroidia|Bacteroidales|Prevotellaceae|Prevotellaceae_unclassified|
Otu0510	Bacteria|Bacteroidetes|Flavobacteriia|Flavobacteriales|Flavobacteriaceae|Flavobacterium|
Otu0511	Bacteria|Firmicutes|Negativicutes|Selenomonadales|Veillonellaceae|Megasphaera|
Otu0512	Bacteria|Firmicutes|Clostridia|Clostridiales|Clostridiales_unclassified|Clostridiales_unclassified|
Otu0513	Bacteria|Firmicutes|Clostridia|Clostridiales|Ruminococcaceae|Ruminococcaceae_unclassified|
Otu0514	Bacteria|Firmicutes|Clostridia|Clostridiales|Ruminococcaceae|Faecalibacterium|
Otu0515	Bacteria|Bacteroidetes|Bacteroidia|Bacteroidales|Porphyromonadaceae|Parabacteroides|
Otu0516	Bacteria|Proteobacteria|Epsilonproteobacteria|Campylobacterales|Helicobacteraceae|Helicobacter|
Otu0517	Bacteria|Firmicutes|Clostridia|Clostridiales|Lachnospiraceae|Lachnospiraceae_unclassified|
Otu0518	Bacteria|Firmicutes|Clostridia|Clostridiales|Lachnospiraceae|Blautia|
Otu0519	Bacteria|Proteobacteria|Alphaproteobacteria|Rhizobiales|Hyphomicrobiaceae|Hyphomicrobium|
Otu0520	Bacteria|Firmicutes|Erysipelotrichia|Erysipelotrichales|Erysipelotrichaceae|Erysipelotrichaceae_unclassified|
Otu0521	Bacteria|Firmicutes|Clostridia|Clostridiales|Lachnospiraceae|Lachnospiraceae_unclassified|
Otu0522	Bacteria|Bacteroidetes|Flavobacteriia|Flavobacteriales|Cryomorphaceae|Cryomorphaceae_unclassified|
Otu0523	Bacteria|Actinobacteria|Actinobacteria|Coriobacteriales|Coriobacteriaceae|Slackia|
Otu0524	Bacteria|Firmicutes|Clostridia|Clostridiales|Lachnospiraceae|Lachnospiraceae_unclassified|
Otu0525	Bacteria|Proteobacteria|Gammaproteobacteria|Xanthomonadales|Xanthomonadaceae|Ignatzschineria|
Otu0526	Bacteria|Bacteroidetes|Flavobacteriia|Flavobacteriales|Flavobacteriaceae|Flavobacteriaceae_unclassified|
Otu0527	Bacteria|Firmicutes|Clostridia|Clostridiales|Clostridiales_Incertae_Sedis_XI|Finegoldia|
Otu0528	Bacteria|Proteobacteria|Alphaproteobacteria|Sphingomonadales|Sphingomonadaceae|Sphingomonas|
Otu0529	Bacteria|Firmicutes|Negativicutes|Selenomonadales|Veillonellaceae|Veillonella|
Otu0530	Bacteria|Bacteria_unclassified|Bacteria_unclassified|Bacteria_unclassified|Bacteria_unclassified|Bacteria_unclassified|
Otu0531	Bacteria|Proteobacteria|Alphaproteobacteria|Alphaproteobacteria_unclassified|Alphaproteobacteria_unclassified|Alphaproteobacteria_unclassified|
Otu0532	Bacteria|Firmicutes|Clostridia|Clostridiales|Ruminococcaceae|Ruminococcaceae_unclassified|
Otu0533	Bacteria|Actinobacteria|Actinobacteria|Coriobacteriales|Coriobacteriaceae|Coriobacteriaceae_unclassified|
Otu0534	Bacteria|Proteobacteria|Alphaproteobacteria|Rhizobiales|Rhizobiaceae|Rhizobium|
Otu0535	Bacteria|Firmicutes|Clostridia|Clostridiales|Ruminococcaceae|Oscillibacter|
Otu0536	Bacteria|Firmicutes|Negativicutes|Selenomonadales|Veillonellaceae|Veillonella|
Otu0537	Bacteria|Firmicutes|Clostridia|Clostridiales|Lachnospiraceae|Lachnospiraceae_unclassified|
Otu0538	Bacteria|Actinobacteria|Actinobacteria|Actinomycetales|Micrococcaceae|Kocuria|
Otu0539	Bacteria|Firmicutes|Clostridia|Clostridiales|Ruminococcaceae|Ruminococcaceae_unclassified|
Otu0540	Bacteria|Bacteroidetes|Bacteroidia|Bacteroidales|Bacteroidaceae|Bacteroides|
Otu0541	Bacteria|Firmicutes|Clostridia|Clostridiales|Lachnospiraceae|Lachnospiraceae_unclassified|
Otu0542	Bacteria|Firmicutes|Clostridia|Clostridiales|Clostridiaceae_1|Clostridium_sensu_stricto|
Otu0543	Bacteria|Firmicutes|Firmicutes_unclassified|Firmicutes_unclassified|Firmicutes_unclassified|Firmicutes_unclassified|
Otu0544	Bacteria|Firmicutes|Clostridia|Clostridiales|Clostridiales_unclassified|Clostridiales_unclassified|
Otu0545	Bacteria|Proteobacteria|Gammaproteobacteria|Gammaproteobacteria_unclassified|Gammaproteobacteria_unclassified|Gammaproteobacteria_unclassified|
Otu0546	Bacteria|Proteobacteria|Gammaproteobacteria|Gammaproteobacteria_unclassified|Gammaproteobacteria_unclassified|Gammaproteobacteria_unclassified|
Otu0547	Bacteria|Proteobacteria|Gammaproteobacteria|Gammaproteobacteria_unclassified|Gammaproteobacteria_unclassified|Gammaproteobacteria_unclassified|
Otu0548	Bacteria|Proteobacteria|Gammaproteobacteria|Pseudomonadales|Pseudomonadaceae|Pseudomonas|
Otu0549	Bacteria|Bacteroidetes|Sphingobacteriia|Sphingobacteriales|Chitinophagaceae|Chitinophagaceae_unclassified|
Otu0550	Bacteria|Firmicutes|Bacilli|Bacillales|Paenibacillaceae_1|Brevibacillus|
Otu0551	Bacteria|Actinobacteria|Actinobacteria|Actinomycetales|Mycobacteriaceae|Mycobacterium|
Otu0552	Bacteria|Bacteroidetes|Bacteroidia|Bacteroidales|Bacteroidaceae|Bacteroides|
Otu0553	Bacteria|Firmicutes|Clostridia|Clostridiales|Clostridiales_unclassified|Clostridiales_unclassified|
Otu0554	Bacteria|Bacteroidetes|Flavobacteriia|Flavobacteriales|Flavobacteriaceae|Flavobacterium|
Otu0555	Bacteria|Proteobacteria|Gammaproteobacteria|Gammaproteobacteria_unclassified|Gammaproteobacteria_unclassified|Gammaproteobacteria_unclassified|
Otu0556	Bacteria|Fusobacteria|Fusobacteriia|Fusobacteriales|Fusobacteriaceae|Fusobacterium|
Otu0557	Bacteria|Proteobacteria|Gammaproteobacteria|Gammaproteobacteria_unclassified|Gammaproteobacteria_unclassified|Gammaproteobacteria_unclassified|
Otu0558	Bacteria|Proteobacteria|Gammaproteobacteria|Gammaproteobacteria_unclassified|Gammaproteobacteria_unclassified|Gammaproteobacteria_unclassified|
Otu0559	Bacteria|Proteobacteria|Gammaproteobacteria|Enterobacteriales|Enterobacteriaceae|Enterobacteriaceae_unclassified|
Otu0560	Bacteria|Proteobacteria|Gammaproteobacteria|Enterobacteriales|Enterobacteriaceae|Enterobacteriaceae_unclassified|
Otu0561	Bacteria|Proteobacteria|Epsilonproteobacteria|Campylobacterales|Helicobacteraceae|Helicobacter|
Otu0562	Bacteria|Proteobacteria|Gammaproteobacteria|Gammaproteobacteria_unclassified|Gammaproteobacteria_unclassified|Gammaproteobacteria_unclassified|
Otu0563	Bacteria|Firmicutes|Clostridia|Clostridiales|Lachnospiraceae|Clostridium_XlVa|
Otu0564	Bacteria|Bacteroidetes|Bacteroidia|Bacteroidales|Bacteroidaceae|Bacteroides|
Otu0565	Bacteria|Proteobacteria|Alphaproteobacteria|Rhizobiales|Methylobacteriaceae|Methylobacterium|
Otu0566	Bacteria|Proteobacteria|Alphaproteobacteria|Sphingomonadales|Sphingomonadaceae|Sphingomonas|
Otu0567	Bacteria|Proteobacteria|Epsilonproteobacteria|Campylobacterales|Helicobacteraceae|Helicobacter|
Otu0568	Bacteria|Firmicutes|Clostridia|Clostridiales|Ruminococcaceae|Ruminococcus|
Otu0569	Bacteria|Bacteroidetes|Bacteroidia|Bacteroidales|Bacteroidales_unclassified|Bacteroidales_unclassified|
Otu0570	Bacteria|Proteobacteria|Gammaproteobacteria|Enterobacteriales|Enterobacteriaceae|Enterobacteriaceae_unclassified|
Otu0571	Bacteria|Firmicutes|Clostridia|Clostridiales|Ruminococcaceae|Ruminococcaceae_unclassified|
Otu0572	Bacteria|Firmicutes|Clostridia|Clostridiales|Lachnospiraceae|Clostridium_XlVa|
Otu0573	Bacteria|Bacteroidetes|Bacteroidia|Bacteroidales|Rikenellaceae|Alistipes|
Otu0574	Bacteria|Bacteria_unclassified|Bacteria_unclassified|Bacteria_unclassified|Bacteria_unclassified|Bacteria_unclassified|
Otu0575	Bacteria|Firmicutes|Clostridia|Clostridiales|Lachnospiraceae|Clostridium_XlVa|
Otu0576	Bacteria|Proteobacteria|Epsilonproteobacteria|Campylobacterales|Helicobacteraceae|Helicobacter|
Otu0577	Bacteria|Proteobacteria|Betaproteobacteria|Betaproteobacteria_unclassified|Betaproteobacteria_unclassified|Betaproteobacteria_unclassified|
Otu0578	Bacteria|Firmicutes|Clostridia|Clostridiales|Lachnospiraceae|Blautia|
Otu0579	Bacteria|Proteobacteria|Gammaproteobacteria|Enterobacteriales|Enterobacteriaceae|Escherichia/Shigella|
Otu0580	Bacteria|Firmicutes|Negativicutes|Selenomonadales|Veillonellaceae|Megamonas|
Otu0581	Bacteria|Proteobacteria|Epsilonproteobacteria|Campylobacterales|Helicobacteraceae|Helicobacter|
Otu0582	Bacteria|Firmicutes|Clostridia|Clostridiales|Lachnospiraceae|Blautia|
Otu0583	Bacteria|Proteobacteria|Epsilonproteobacteria|Campylobacterales|Helicobacteraceae|Helicobacter|
Otu0584	Bacteria|Actinobacteria|Actinobacteria|Solirubrobacterales|Conexibacteraceae|Conexibacter|
Otu0585	Bacteria|Bacteria_unclassified|Bacteria_unclassified|Bacteria_unclassified|Bacteria_unclassified|Bacteria_unclassified|
Otu0586	Bacteria|Fusobacteria|Fusobacteriia|Fusobacteriales|Fusobacteriaceae|Fusobacterium|
Otu0587	Bacteria|Bacteroidetes|Bacteroidia|Bacteroidales|Porphyromonadaceae|Barnesiella|
Otu0588	Bacteria|Actinobacteria|Actinobacteria|Actinomycetales|Micrococcaceae|Nesterenkonia|
Otu0589	Bacteria|Firmicutes|Clostridia|Clostridiales|Lachnospiraceae|Lachnospiraceae_unclassified|
Otu0590	Bacteria|Proteobacteria|Epsilonproteobacteria|Campylobacterales|Helicobacteraceae|Helicobacter|
Otu0591	Bacteria|Proteobacteria|Alphaproteobacteria|Rhodospirillales|Rhodospirillaceae|Skermanella|
Otu0592	Bacteria|Firmicutes|Bacilli|Lactobacillales|Leuconostocaceae|Weissella|
Otu0593	Bacteria|Firmicutes|Clostridia|Clostridiales|Lachnospiraceae|Clostridium_XlVa|
Otu0594	Bacteria|Firmicutes|Negativicutes|Selenomonadales|Veillonellaceae|Allisonella|
Otu0595	Bacteria|Proteobacteria|Alphaproteobacteria|Sphingomonadales|Sphingomonadaceae|Sphingomonas|
Otu0596	Bacteria|Fusobacteria|Fusobacteriia|Fusobacteriales|Fusobacteriaceae|Fusobacteriaceae_unclassified|
Otu0597	Bacteria|Firmicutes|Clostridia|Clostridiales|Lachnospiraceae|Lachnospiraceae_unclassified|
Otu0598	Bacteria|Bacteria_unclassified|Bacteria_unclassified|Bacteria_unclassified|Bacteria_unclassified|Bacteria_unclassified|
Otu0599	Bacteria|Proteobacteria|Epsilonproteobacteria|Campylobacterales|Helicobacteraceae|Helicobacter|
Otu0600	Bacteria|Bacteria_unclassified|Bacteria_unclassified|Bacteria_unclassified|Bacteria_unclassified|Bacteria_unclassified|
Otu0601	Bacteria|Proteobacteria|Deltaproteobacteria|Myxococcales|Polyangiaceae|Polyangiaceae_unclassified|
Otu0602	Bacteria|Proteobacteria|Gammaproteobacteria|Pseudomonadales|Moraxellaceae|Psychrobacter|
Otu0603	Bacteria|Proteobacteria|Betaproteobacteria|Betaproteobacteria_unclassified|Betaproteobacteria_unclassified|Betaproteobacteria_unclassified|
Otu0604	Bacteria|Firmicutes|Clostridia|Clostridiales|Ruminococcaceae|Sporobacter|
Otu0605	Bacteria|Actinobacteria|Actinobacteria|Coriobacteriales|Coriobacteriaceae|Coriobacteriaceae_unclassified|
Otu0606	Bacteria|Proteobacteria|Alphaproteobacteria|Rhizobiales|Methylobacteriaceae|Methylobacterium|
Otu0607	Bacteria|Firmicutes|Clostridia|Clostridiales|Ruminococcaceae|Faecalibacterium|
Otu0608	Bacteria|Proteobacteria|Alphaproteobacteria|Sphingomonadales|Sphingomonadales_unclassified|Sphingomonadales_unclassified|
Otu0609	Bacteria|Proteobacteria|Epsilonproteobacteria|Campylobacterales|Helicobacteraceae|Helicobacter|
Otu0610	Bacteria|Proteobacteria|Epsilonproteobacteria|Campylobacterales|Helicobacteraceae|Helicobacter|
Otu0611	Bacteria|Bacteroidetes|Bacteroidia|Bacteroidales|Prevotellaceae|Prevotella|
Otu0612	Bacteria|Firmicutes|Clostridia|Clostridiales|Ruminococcaceae|Oscillibacter|
Otu0613	Bacteria|Actinobacteria|Actinobacteria|Coriobacteriales|Coriobacteriaceae|Collinsella|
Otu0614	Bacteria|Firmicutes|Clostridia|Clostridiales|Ruminococcaceae|Acetanaerobacterium|
Otu0615	Bacteria|Firmicutes|Clostridia|Clostridiales|Lachnospiraceae|Lachnospiraceae_unclassified|
Otu0616	Bacteria|Bacteria_unclassified|Bacteria_unclassified|Bacteria_unclassified|Bacteria_unclassified|Bacteria_unclassified|
Otu0617	Bacteria|Firmicutes|Clostridia|Clostridiales|Clostridiales_unclassified|Clostridiales_unclassified|
Otu0618	Bacteria|Proteobacteria|Gammaproteobacteria|Pseudomonadales|Pseudomonadaceae|Pseudomonas|
Otu0619	Bacteria|Bacteroidetes|Bacteroidia|Bacteroidales|Porphyromonadaceae|Barnesiella|
Otu0620	Bacteria|Bacteroidetes|Bacteroidia|Bacteroidales|Porphyromonadaceae|Porphyromonadaceae_unclassified|
Otu0621	Bacteria|Bacteroidetes|Cytophagia|Cytophagales|Cytophagaceae|Hymenobacter|
Otu0622	Bacteria|Bacteroidetes|Bacteroidetes_unclassified|Bacteroidetes_unclassified|Bacteroidetes_unclassified|Bacteroidetes_unclassified|
Otu0623	Bacteria|Bacteroidetes|Bacteroidia|Bacteroidales|Bacteroidaceae|Bacteroides|
Otu0624	Bacteria|Firmicutes|Clostridia|Clostridiales|Ruminococcaceae|Ruminococcaceae_unclassified|
Otu0625	Bacteria|Firmicutes|Clostridia|Clostridiales|Lachnospiraceae|Lachnospiraceae_unclassified|
Otu0626	Bacteria|Firmicutes|Clostridia|Clostridiales|Lachnospiraceae|Lachnospiraceae_unclassified|
Otu0627	Bacteria|Proteobacteria|Deltaproteobacteria|Desulfovibrionales|Desulfomicrobiaceae|Desulfomicrobium|
Otu0628	Bacteria|Bacteroidetes|Bacteroidia|Bacteroidales|Prevotellaceae|Prevotella|
Otu0629	Bacteria|Firmicutes|Clostridia|Clostridiales|Lachnospiraceae|Blautia|
Otu0630	Bacteria|Firmicutes|Clostridia|Clostridiales|Eubacteriaceae|Eubacterium|
Otu0631	Bacteria|Firmicutes|Clostridia|Clostridiales|Lachnospiraceae|Clostridium_XlVa|
Otu0632	Bacteria|Firmicutes|Clostridia|Clostridiales|Lachnospiraceae|Clostridium_XlVa|
Otu0633	Bacteria|Firmicutes|Bacilli|Bacillales|Bacillales_unclassified|Bacillales_unclassified|
Otu0634	Bacteria|Bacteroidetes|Bacteroidia|Bacteroidales|Bacteroidaceae|Bacteroides|
Otu0635	Bacteria|Bacteroidetes|Bacteroidia|Bacteroidales|Prevotellaceae|Prevotella|
Otu0636	Bacteria|Firmicutes|Clostridia|Clostridiales|Ruminococcaceae|Ruminococcaceae_unclassified|
Otu0637	Bacteria|Bacteroidetes|Bacteroidia|Bacteroidales|Bacteroidaceae|Bacteroides|
Otu0638	Bacteria|Firmicutes|Clostridia|Clostridiales|Ruminococcaceae|Ruminococcaceae_unclassified|
Otu0639	Bacteria|Firmicutes|Clostridia|Clostridiales|Lachnospiraceae|Lachnospiraceae_unclassified|
Otu0640	Bacteria|Firmicutes|Clostridia|Clostridiales|Clostridiales_Incertae_Sedis_XIII|Clostridiales_Incertae_Sedis_XIII_unclassified|
Otu0641	Bacteria|Firmicutes|Bacilli|Bacillales|Paenibacillaceae_1|Brevibacillus|
Otu0642	Bacteria|Firmicutes|Clostridia|Clostridiales|Ruminococcaceae|Ruminococcaceae_unclassified|
Otu0643	Bacteria|Firmicutes|Negativicutes|Selenomonadales|Acidaminococcaceae|Acidaminococcus|
Otu0644	Bacteria|Firmicutes|Clostridia|Clostridiales|Ruminococcaceae|Oscillibacter|
Otu0645	Bacteria|Firmicutes|Clostridia|Clostridiales|Lachnospiraceae|Catonella|
Otu0646	Bacteria|Firmicutes|Clostridia|Clostridiales|Ruminococcaceae|Ruminococcaceae_unclassified|
Otu0647	Bacteria|Firmicutes|Clostridia|Clostridiales|Lachnospiraceae|Lachnospiraceae_unclassified|

## Sheet: Relative abundance
ID	ch016	ch026	ch034	ch035	ch039	ch044	ch046	ch056	ch057	ch067	ch069	ch073	ch075	fd691	fd695	fd697	fd753	fd754	fd756	fd759	gc081	gc082	gc083	gc084	gc085	gc086	gc087	gc088	gc089	gc090	gc091	gc092	gc093	gc094	gc096	gc099
Disease	FD	FD	FD	FD	FD	FD	FD	FD	FD	FD	FD	FD	FD	FD	FD	FD	FD	FD	FD	FD	GC	GC	GU	GC	GC	GC	GU	GC	GC	GU	GC	GC	GC	GC	GU	GC
Age	56	56	54	54	54	58	52	52	36	65	55	47	52	49	54	57	47	25	41	27	66	55	75	71	52	67	58	74	58	69	62	71	69	75	57	25
HP	NEG	POS	NEG	NEG	NEG	POS	NEG	NEG	NEG	POS	NEG	NEG	POS	POS	POS	POS	POS	POS	POS	POS	POS	POS	POS	POS	POS	POS	POS	POS	POS	POS	POS	NEG	POS	POS	POS	POS
Actinobacteria	2.62585	0.125165	2.67234	1.6056	7.93951	0.0199101	1.09375	10.6971	0.289203	4.91182	2.36537	3.84042	0	1.49506	2.01238	0.321948	4.64187	0	7.85849	7.58147	5.695	1.51139	0.182371	0.29845	0.358735	2.2171	0.0124657	0.0544766	0.513553	0.372977	0.285071	4.61731	0.557745	0.110393	0.720568	3.87247
Actinobacteria|Actinobacteria	2.62585	0.125165	2.67234	1.6056	7.93951	0.0199101	1.09375	10.6971	0.289203	4.91182	2.36537	3.84042	0	1.49506	2.01238	0.321948	4.64187	0	7.85849	7.58147	5.695	1.51139	0.182371	0.29845	0.358735	2.2171	0.0124657	0.0544766	0.513553	0.372977	0.285071	4.61731	0.557745	0.110393	0.720568	3.87247
Actinobacteria|Actinobacteria|Acidimicrobiales	0	0	0	0	0	0	0	0	0	0	0	0.0894855	0	0	0	0	0	0	0	0	0	0	0	0	0	0	0	0	0	0	0	0	0	0	0	0
Actinobacteria|Actinobacteria|Acidimicrobiales|Acidimicrobineae_incertae_sedis	0	0	0	0	0	0	0	0	0	0	0	0.0894855	0	0	0	0	0	0	0	0	0	0	0	0	0	0	0	0	0	0	0	0	0	0	0	0
Actinobacteria|Actinobacteria|Acidimicrobiales|Acidimicrobineae_incertae_sedis|Aciditerrimonas	0	0	0	0	0	0	0	0	0	0	0	0.0894855	0	0	0	0	0	0	0	0	0	0	0	0	0	0	0	0	0	0	0	0	0	0	0	0
Actinobacteria|Actinobacteria|Acidimicrobiales|Acidimicrobineae_incertae_sedis|Aciditerrimonas|Otu0320	0	0	0	0	0	0	0	0	0	0	0	0.0894855	0	0	0	0	0	0	0	0	0	0	0	0	0	0	0	0	0	0	0	0	0	0	0	0
Actinobacteria|Actinobacteria|Actinomycetales	2.62585	0.113576	2.67234	1.6056	7.75047	0.0199101	0.90625	10.6971	0.289203	3.27849	2.26472	3.75093	0	1.47302	2.01238	0.321948	3.45835	0	7.62895	7.58147	5.46997	1.49795	0.0303951	0.189922	0.166685	1.98675	0.0124657	0.0381336	0.510514	0.369458	0.0900225	4.41656	0.555266	0.0315408	0.64276	3.87247
Actinobacteria|Actinobacteria|Actinomycetales|Actinomycetaceae	0	0.00231787	0.307438	0.0411692	0	0	0.0625	2.2797	0	0	0	0.469799	0	0.319583	0	0	0	0	0	0.022168	0.27696	1.33674	0.0202634	0.116279	0.00362358	0	0	0	0.00607755	0.172414	0	0.777917	0.00495773	0	0	1.25198
Actinobacteria|Actinobacteria|Actinomycetales|Actinomycetaceae|Actinomyces	0	0.00231787	0.307438	0.0411692	0	0	0.0625	2.2797	0	0	0	0.469799	0	0.319583	0	0	0	0	0	0.022168	0	1.33674	0.0202634	0.116279	0.00362358	0	0	0	0.00607755	0.172414	0	0.777917	0.00495773	0	0	1.25198
Actinobacteria|Actinobacteria|Actinomycetales|Actinomycetaceae|Actinomyces|Otu0078	0	0	0.307438	0	0	0	0.0625	0	0	0	0	0	0	0	0	0	0	0	0	0	0	0.248539	0	0	0	0	0	0	0	0	0	0	0.00495774	0	0	1.15935
Actinobacteria|Actinobacteria|Actinomycetales|Actinomycetaceae|Actinomyces|Otu0088	0	0.00231787	0	0.0411692	0	0	0	0	0	0	0	0.469799	0	0.319583	0	0	0	0	0	0.022168	0	0.564251	0.0202634	0.116279	0.00362358	0	0	0	0.00607755	0.172414	0	0.777917	0	0	0	0.0926286
Actinobacteria|Actinobacteria|Actinomycetales|Actinomycetaceae|Actinomyces|Otu0153	0	0	0	0	0	0	0	2.2797	0	0	0	0	0	0	0	0	0	0	0	0	0	0.523947	0	0	0	0	0	0	0	0	0	0	0	0	0	0
Actinobacteria|Actinobacteria|Actinomycetales|Actinomycetaceae|Actinomycetaceae_unclassified	0	0	0	0	0	0	0	0	0	0	0	0	0	0	0	0	0	0	0	0	0.27696	0	0	0	0	0	0	0	0	0	0	0	0	0	0	0
Actinobacteria|Actinobacteria|Actinomycetales|Actinomycetaceae|Actinomycetaceae_unclassified|Otu0305	0	0	0	0	0	0	0	0	0	0	0	0	0	0	0	0	0	0	0	0	0.27696	0	0	0	0	0	0	0	0	0	0	0	0	0	0	0
Actinobacteria|Actinobacteria|Actinomycetales|Actinomycetales_unclassified	0	0	0	0	0	0	0	0	0.0642674	0	0	0.723341	0	0	0.0128999	0	0.0307409	0	0	0.576369	0	0	0	0	0.0398594	0.172761	0	0	0.0121551	0.147783	0	0	0	0	0	0.0119521
Actinobacteria|Actinobacteria|Actinomycetales|Actinomycetales_unclassified|Actinomycetales_unclassified	0	0	0	0	0	0	0	0	0.0642674	0	0	0.723341	0	0	0.0128999	0	0.0307409	0	0	0.576369	0	0	0	0	0.0398594	0.172761	0	0	0.0121551	0.147783	0	0	0	0	0	0.0119521
Actinobacteria|Actinobacteria|Actinomycetales|Actinomycetales_unclassified|Actinomycetales_unclassified|Otu0134	0	0	0	0	0	0	0	0	0	0	0	0.723341	0	0	0.0128999	0	0.0307409	0	0	0	0	0	0	0	0.0398594	0.172761	0	0	0.00303877	0.147783	0	0	0	0	0	0.0119521
Actinobacteria|Actinobacteria|Actinomycetales|Actinomycetales_unclassified|Actinomycetales_unclassified|Otu0265	0	0	0	0	0	0	0	0	0.0642674	0	0	0	0	0	0	0	0	0	0	0.576369	0	0	0	0	0	0	0	0	0	0	0	0	0	0	0	0
Actinobacteria|Actinobacteria|Actinomycetales|Actinomycetales_unclassified|Actinomycetales_unclassified|Otu0448	0	0	0	0	0	0	0	0	0	0	0	0	0	0	0	0	0	0	0	0	0	0	0	0	0	0	0	0	0.00911632	0	0	0	0	0	0	0
Actinobacteria|Actinobacteria|Actinomycetales|Brevibacteriaceae	0.0229331	0.00695362	0.13007	0	0	0	0	1.13985	0	0	2.16407	0	0	0.958748	0	0.209966	0	0	0	6.80559	0	0	0	0	0	0	0	0	0.00607755	0	0.0300075	3.21205	0	0	0.419486	0
Actinobacteria|Actinobacteria|Actinomycetales|Brevibacteriaceae|Brevibacterium	0.0229331	0.00695362	0.13007	0	0	0	0	1.13985	0	0	2.16407	0	0	0.958748	0	0.209966	0	0	0	6.80559	0	0	0	0	0	0	0	0	0.00607755	0	0.0300075	3.21205	0	0	0.419486	0
Actinobacteria|Actinobacteria|Actinomycetales|Brevibacteriaceae|Brevibacterium|Otu0051	0.0229331	0.00695362	0.13007	0	0	0	0	1.13985	0	0	2.16407	0	0	0.958748	0	0.209966	0	0	0	6.80559	0	0	0	0	0	0	0	0	0.00607755	0	0.0300075	3.21205	0	0	0.419486	0
Actinobacteria|Actinobacteria|Actinomycetales|Corynebacteriaceae	0.263731	0	0.0709471	1.44092	1.55955	0.0199101	0	0	0	0	0	0	0	0.0110201	0.941692	0	0.238242	0	0	0	0	0	0	0.00775194	0.0942131	0.0575871	0	0	0.0850857	0.0070373	0	0.0752823	0	0.0210272	0.0067659	0.926286
Actinobacteria|Actinobacteria|Actinomycetales|Corynebacteriaceae|Corynebacterium	0	0	0.0709471	1.44092	0	0.0199101	0	0	0	0	0	0	0	0.00367336	0.941692	0	0.238242	0	0	0	0	0	0	0.00775194	0.0942131	0.0575871	0	0	0.0759694	0.0070373	0	0	0	0	0.0067659	0.926286
Actinobacteria|Actinobacteria|Actinomycetales|Corynebacteriaceae|Corynebacterium|Otu0083	0	0	0	1.44092	0	0	0	0	0	0	0	0	0	0	0.928793	0	0	0	0	0	0	0	0	0	0.0108707	0.0575871	0	0	0.0759694	0.0070373	0	0	0	0	0	0.839633
Actinobacteria|Actinobacteria|Actinomycetales|Corynebacteriaceae|Corynebacterium|Otu0206	0	0	0	0	0	0.0199101	0	0	0	0	0	0	0	0	0.0128999	0	0	0	0	0	0	0	0	0	0.0833424	0	0	0	0	0	0	0	0	0	0	0.0836645
Actinobacteria|Actinobacteria|Actinomycetales|Corynebacteriaceae|Corynebacterium|Otu0264	0	0	0.0118245	0	0	0	0	0	0	0	0	0	0	0.00367336	0	0	0.199816	0	0	0	0	0	0	0	0	0	0	0	0	0	0	0	0	0	0	0
Actinobacteria|Actinobacteria|Actinomycetales|Corynebacteriaceae|Corynebacterium|Otu0401	0	0	0	0	0	0	0	0	0	0	0	0	0	0	0	0	0.0384261	0	0	0	0	0	0	0	0	0	0	0	0	0	0	0	0	0	0	0
Actinobacteria|Actinobacteria|Actinomycetales|Corynebacteriaceae|Corynebacterium|Otu0411	0	0	0.0591226	0	0	0	0	0	0	0	0	0	0	0	0	0	0	0	0	0	0	0	0	0	0	0	0	0	0	0	0	0	0	0	0	0
Actinobacteria|Actinobacteria|Actinomycetales|Corynebacteriaceae|Corynebacterium|Otu0412	0	0	0	0	0	0	0	0	0	0	0	0	0	0	0	0	0	0	0	0	0	0	0	0.00775194	0	0	0	0	0	0	0	0	0	0	0.0067659	0.00298802
Actinobacteria|Actinobacteria|Actinomycetales|Corynebacteriaceae|Turicella	0.263731	0	0	0	1.55955	0	0	0	0	0	0	0	0	0.00734673	0	0	0	0	0	0	0	0	0	0	0	0	0	0	0.00911632	0	0	0.0752823	0	0.0210272	0	0
Actinobacteria|Actinobacteria|Actinomycetales|Corynebacteriaceae|Turicella|Otu0196	0.263731	0	0	0	1.55955	0	0	0	0	0	0	0	0	0.00734673	0	0	0	0	0	0	0	0	0	0	0	0	0	0	0.00911632	0	0	0.0752823	0	0.0210272	0	0
Actinobacteria|Actinobacteria|Actinomycetales|Dermabacteraceae	0	0	0	0	0	0	0	0	0	0	0	0	0	0	0	0	0.0537965	0	0	0	0	0	0	0	0	0	0	0	0	0	0	0	0	0	0	0
Actinobacteria|Actinobacteria|Actinomycetales|Dermabacteraceae|Brachybacterium	0	0	0	0	0	0	0	0	0	0	0	0	0	0	0	0	0.0537965	0	0	0	0	0	0	0	0	0	0	0	0	0	0	0	0	0	0	0
Actinobacteria|Actinobacteria|Actinomycetales|Dermabacteraceae|Brachybacterium|Otu0367	0	0	0	0	0	0	0	0	0	0	0	0	0	0	0	0	0.0537965	0	0	0	0	0	0	0	0	0	0	0	0	0	0	0	0	0	0	0
Actinobacteria|Actinobacteria|Actinomycetales|Dermacoccaceae	0	0	0	0	0	0	0	2.54274	0	0	0	0.0298285	0	0	0	0	0.00768521	0	0	0	0	0	0	0	0	0	0	0	0	0	0	0	0	0	0	0
Actinobacteria|Actinobacteria|Actinomycetales|Dermacoccaceae|Kytococcus	0	0	0	0	0	0	0	2.54274	0	0	0	0.0298285	0	0	0	0	0.00768521	0	0	0	0	0	0	0	0	0	0	0	0	0	0	0	0	0	0	0
Actinobacteria|Actinobacteria|Actinomycetales|Dermacoccaceae|Kytococcus|Otu0201	0	0	0	0	0	0	0	2.54274	0	0	0	0.0298285	0	0	0	0	0.00768521	0	0	0	0	0	0	0	0	0	0	0	0	0	0	0	0	0	0	0
Actinobacteria|Actinobacteria|Actinomycetales|Dietziaceae	0.183465	0	0	0.0411692	0	0	0	0	0	0	0	0	0	0	0	0	0	0	0	0	0	0	0	0	0	0	0	0	0	0	0	0	0	0	0	0
Actinobacteria|Actinobacteria|Actinomycetales|Dietziaceae|Dietzia	0.183465	0	0	0.0411692	0	0	0	0	0	0	0	0	0	0	0	0	0	0	0	0	0	0	0	0	0	0	0	0	0	0	0	0	0	0	0	0
Actinobacteria|Actinobacteria|Actinomycetales|Dietziaceae|Dietzia|Otu0303	0.183465	0	0	0.0411692	0	0	0	0	0	0	0	0	0	0	0	0	0	0	0	0	0	0	0	0	0	0	0	0	0	0	0	0	0	0	0	0
Actinobacteria|Actinobacteria|Actinomycetales|Geodermatophilaceae	0	0	0.023649	0	0	0	0	0	0	0.0236714	0	0	0	0	0	0	0	0	0	0	0	0	0	0	0	0	0	0	0	0	0	0	0	0	0	1.00995
Actinobacteria|Actinobacteria|Actinomycetales|Geodermatophilaceae|Blastococcus	0	0	0.023649	0	0	0	0	0	0	0	0	0	0	0	0	0	0	0	0	0	0	0	0	0	0	0	0	0	0	0	0	0	0	0	0	0
Actinobacteria|Actinobacteria|Actinomycetales|Geodermatophilaceae|Blastococcus|Otu0477	0	0	0.023649	0	0	0	0	0	0	0	0	0	0	0	0	0	0	0	0	0	0	0	0	0	0	0	0	0	0	0	0	0	0	0	0	0
Actinobacteria|Actinobacteria|Actinomycetales|Geodermatophilaceae|Geodermatophilaceae_unclassified	0	0	0	0	0	0	0	0	0	0.0236714	0	0	0	0	0	0	0	0	0	0	0	0	0	0	0	0	0	0	0	0	0	0	0	0	0	1.00995
Actinobacteria|Actinobacteria|Actinomycetales|Geodermatophilaceae|Geodermatophilaceae_unclassified|Otu0089	0	0	0	0	0	0	0	0	0	0	0	0	0	0	0	0	0	0	0	0	0	0	0	0	0	0	0	0	0	0	0	0	0	0	0	1.00995
Actinobacteria|Actinobacteria|Actinomycetales|Geodermatophilaceae|Geodermatophilaceae_unclassified|Otu0501	0	0	0	0	0	0	0	0	0	0.0236714	0	0	0	0	0	0	0	0	0	0	0	0	0	0	0	0	0	0	0	0	0	0	0	0	0	0
Actinobacteria|Actinobacteria|Actinomycetales|Intrasporangiaceae	0	0.00231787	0	0	0	0	0	0	0	0.0118357	0	0	0	0	0	0	0.0845373	0	0	0	0	0	0	0	0	0	0	0	0	0	0	0	0	0	0.0608931	0
Actinobacteria|Actinobacteria|Actinomycetales|Intrasporangiaceae|Intrasporangium	0	0.00231787	0	0	0	0	0	0	0	0.0118357	0	0	0	0	0	0	0.0845373	0	0	0	0	0	0	0	0	0	0	0	0	0	0	0	0	0	0.0608931	0
Actinobacteria|Actinobacteria|Actinomycetales|Intrasporangiaceae|Intrasporangium|Otu0256	0	0.00231787	0	0	0	0	0	0	0	0.0118357	0	0	0	0	0	0	0.0845374	0	0	0	0	0	0	0	0	0	0	0	0	0	0	0	0	0	0.0608931	0
Actinobacteria|Actinobacteria|Actinomycetales|Kineosporiaceae	0.183465	0	0	0	0	0	0	0	0	0	0	0	0	0	0	0	0	0	0	0	0	0	0	0	0	0	0	0	0	0	0	0	0	0	0	0
Actinobacteria|Actinobacteria|Actinomycetales|Kineosporiaceae|Quadrisphaera	0.183465	0	0	0	0	0	0	0	0	0	0	0	0	0	0	0	0	0	0	0	0	0	0	0	0	0	0	0	0	0	0	0	0	0	0	0
Actinobacteria|Actinobacteria|Actinomycetales|Kineosporiaceae|Quadrisphaera|Otu0304	0.183465	0	0	0	0	0	0	0	0	0	0	0	0	0	0	0	0	0	0	0	0	0	0	0	0	0	0	0	0	0	0	0	0	0	0	0
Actinobacteria|Actinobacteria|Actinomycetales|Microbacteriaceae	0.275198	0.0718541	0	0.0823384	0	0	0	0	0.192802	0	0.100654	0	0	0.179995	0.103199	0.0699888	0.0384261	0	4.80691	0.177344	0	0	0	0	0.0289887	0.201555	0	0.0108953	0.0395041	0.0175932	0	0.351317	0.404055	0	0.0067659	0.0268922
Actinobacteria|Actinobacteria|Actinomycetales|Microbacteriaceae|Leifsonia	0.275198	0.055629	0	0.0823384	0	0	0	0	0.192802	0	0.100654	0	0	0.179995	0	0.0699888	0.0384261	0	2.14691	0.177344	0	0	0	0	0	0.201555	0	0.0108953	0.0395041	0.0175932	0	0.0501882	0.404055	0	0.0067659	0.0268922
Actinobacteria|Actinobacteria|Actinomycetales|Microbacteriaceae|Leifsonia|Otu0074	0.275198	0.055629	0	0.0823384	0	0	0	0	0.192802	0	0.100654	0	0	0.179995	0	0.0699888	0.0384261	0	2.14691	0.177344	0	0	0	0	0	0.201555	0	0.0108953	0.0395041	0.0175932	0	0.0501882	0.404055	0	0.0067659	0.0268922
Actinobacteria|Actinobacteria|Actinomycetales|Microbacteriaceae|Microbacteriaceae_unclassified	0	0.0162251	0	0	0	0	0	0	0	0	0	0	0	0	0.103199	0	0	0	2.66001	0	0	0	0	0	0.0289887	0	0	0	0	0	0	0.301129	0	0	0	0
Actinobacteria|Actinobacteria|Actinomycetales|Microbacteriaceae|Microbacteriaceae_unclassified|Otu0111	0	0.0162251	0	0	0	0	0	0	0	0	0	0	0	0	0.103199	0	0	0	2.66001	0	0	0	0	0	0.0289887	0	0	0	0	0	0	0.301129	0	0	0	0
Actinobacteria|Actinobacteria|Actinomycetales|Micrococcaceae	0.103199	0.0278145	1.38347	0	6.19093	0	0.65625	4.73477	0.0321337	3.24299	0	2.52796	0	0.00367336	0.954592	0.0419933	2.72057	0	2.82204	0	0	0.134345	0.0101317	0.0658915	0	1.46847	0.0124657	0	0.12459	0	0.0150038	0	0.146253	0.0105136	0.14885	0.00896405
Actinobacteria|Actinobacteria|Actinomycetales|Micrococcaceae|Arthrobacter	0	0	0	0	0	0	0	0	0	0	0	2.51305	0	0	0	0	2.72057	0	0	0	0	0	0	0	0	0	0	0	0	0	0	0	0	0	0	0
Actinobacteria|Actinobacteria|Actinomycetales|Micrococcaceae|Arthrobacter|Otu0061	0	0	0	0	0	0	0	0	0	0	0	2.51305	0	0	0	0	2.72057	0	0	0	0	0	0	0	0	0	0	0	0	0	0	0	0	0	0	0
Actinobacteria|Actinobacteria|Actinomycetales|Micrococcaceae|Kocuria	0	0.00695362	0.508455	0	0	0	0.15625	0	0	3.23115	0	0	0	0	0.954592	0	0	0	2.51148	0	0	0	0	0.00387597	0	0	0	0	0	0	0	0	0	0	0.108254	0
Actinobacteria|Actinobacteria|Actinomycetales|Micrococcaceae|Kocuria|Otu0066	0	0.00695362	0.508455	0	0	0	0.15625	0	0	3.23115	0	0	0	0	0.954592	0	0	0	2.49797	0	0	0	0	0.00387597	0	0	0	0	0	0	0	0	0	0	0.108254	0
Actinobacteria|Actinobacteria|Actinomycetales|Micrococcaceae|Kocuria|Otu0538	0	0	0	0	0	0	0	0	0	0	0	0	0	0	0	0	0	0	0.0135026	0	0	0	0	0	0	0	0	0	0	0	0	0	0	0	0	0
Actinobacteria|Actinobacteria|Actinomycetales|Micrococcaceae|Micrococcus	0.103199	0.0208609	0.875015	0	6.19093	0	0.5	0	0	0	0	0	0	0	0	0	0	0	0	0	0	0	0	0.0232558	0	0	0.0124657	0	0	0	0	0	0	0	0.0372124	0
Actinobacteria|Actinobacteria|Actinomycetales|Micrococcaceae|Micrococcus|Otu0106	0.103199	0.0208609	0.875015	0	6.19093	0	0.5	0	0	0	0	0	0	0	0	0	0	0	0	0	0	0	0	0.0232558	0	0	0.0124657	0	0	0	0	0	0	0	0.0372124	0
Actinobacteria|Actinobacteria|Actinomycetales|Micrococcaceae|Nesterenkonia	0	0	0	0	0	0	0	0	0	0	0	0	0	0	0	0	0	0	0	0	0	0	0	0	0	0.0287936	0	0	0	0	0	0	0	0	0	0
Actinobacteria|Actinobacteria|Actinomycetales|Micrococcaceae|Nesterenkonia|Otu0588	0	0	0	0	0	0	0	0	0	0	0	0	0	0	0	0	0	0	0	0	0	0	0	0	0	0.0287936	0	0	0	0	0	0	0	0	0	0
Actinobacteria|Actinobacteria|Actinomycetales|Micrococcaceae|Rothia	0	0	0	0	0	0	0	4.73477	0.0321337	0.0118357	0	0.0149142	0	0.00367336	0	0.0419933	0	0	0.310559	0	0	0.134345	0.0101317	0.0387597	0	1.43968	0	0	0.12459	0	0.0150038	0	0.146253	0.0105136	0.00338295	0.00896405
Actinobacteria|Actinobacteria|Actinomycetales|Micrococcaceae|Rothia|Otu0131	0	0	0	0	0	0	0	0.0438404	0	0.0118357	0	0	0	0.00367336	0	0.0279955	0	0	0	0	0	0.134345	0.0101317	0.0387597	0	1.43968	0	0	0.12459	0	0.0150038	0	0.118986	0.0105136	0.00338295	0.00896405
Actinobacteria|Actinobacteria|Actinomycetales|Micrococcaceae|Rothia|Otu0146	0	0	0	0	0	0	0	4.69093	0.0321337	0	0	0.0149142	0	0	0	0.0139978	0	0	0.310559	0	0	0	0	0	0	0	0	0	0	0	0	0	0.0272675	0	0	0
Actinobacteria|Actinobacteria|Actinomycetales|Mycobacteriaceae	0	0.00231787	0	0	0	0	0	0	0	0	0	0	0	0	0	0	0	0	0	0	5.19301	0	0	0	0	0	0	0	0	0	0	0	0	0	0	0
Actinobacteria|Actinobacteria|Actinomycetales|Mycobacteriaceae|Mycobacterium	0	0.00231787	0	0	0	0	0	0	0	0	0	0	0	0	0	0	0	0	0	0	5.19301	0	0	0	0	0	0	0	0	0	0	0	0	0	0	0
Actinobacteria|Actinobacteria|Actinomycetales|Mycobacteriaceae|Mycobacterium|Otu0097	0	0	0	0	0	0	0	0	0	0	0	0	0	0	0	0	0	0	0	0	5.19301	0	0	0	0	0	0	0	0	0	0	0	0	0	0	0
Actinobacteria|Actinobacteria|Actinomycetales|Mycobacteriaceae|Mycobacterium|Otu0551	0	0.00231787	0	0	0	0	0	0	0	0	0	0	0	0	0	0	0	0	0	0	0	0	0	0	0	0	0	0	0	0	0	0	0	0	0	0
Actinobacteria|Actinobacteria|Actinomycetales|Nocardiaceae	0.194932	0	0.023649	0	0	0	0	0	0	0	0	0	0	0	0	0	0	0	0	0	0	0	0	0	0	0	0	0	0.0212714	0	0	0	0	0	0	0.25697
Actinobacteria|Actinobacteria|Actinomycetales|Nocardiaceae|Gordonia	0.194932	0	0	0	0	0	0	0	0	0	0	0	0	0	0	0	0	0	0	0	0	0	0	0	0	0	0	0	0.0212714	0	0	0	0	0	0	0
Actinobacteria|Actinobacteria|Actinomycetales|Nocardiaceae|Gordonia|Otu0276	0.194932	0	0	0	0	0	0	0	0	0	0	0	0	0	0	0	0	0	0	0	0	0	0	0	0	0	0	0	0.0212714	0	0	0	0	0	0	0
Actinobacteria|Actinobacteria|Actinomycetales|Nocardiaceae|Williamsia	0	0	0.023649	0	0	0	0	0	0	0	0	0	0	0	0	0	0	0	0	0	0	0	0	0	0	0	0	0	0	0	0	0	0	0	0	0.25697
Actinobacteria|Actinobacteria|Actinomycetales|Nocardiaceae|Williamsia|Otu0180	0	0	0.023649	0	0	0	0	0	0	0	0	0	0	0	0	0	0	0	0	0	0	0	0	0	0	0	0	0	0	0	0	0	0	0	0	0.25697
Actinobacteria|Actinobacteria|Actinomycetales|Nocardioidaceae	0.0114666	0	0.73312	0	0	0	0.1875	0	0	0	0	0	0	0	0	0	0.284353	0	0	0	0	0.0268691	0	0	0	0.0863807	0	0.0272383	0	0.0246305	0	0	0	0	0	0
Actinobacteria|Actinobacteria|Actinomycetales|Nocardioidaceae|Nocardioidaceae_unclassified	0	0	0.673998	0	0	0	0.1875	0	0	0	0	0	0	0	0	0	0.0230556	0	0	0	0	0.0268691	0	0	0	0	0	0	0	0	0	0	0	0	0	0
Actinobacteria|Actinobacteria|Actinomycetales|Nocardioidaceae|Nocardioidaceae_unclassified|Otu0195	0	0	0.673998	0	0	0	0.1875	0	0	0	0	0	0	0	0	0	0.0230556	0	0	0	0	0.0268691	0	0	0	0	0	0	0	0	0	0	0	0	0	0
Actinobacteria|Actinobacteria|Actinomycetales|Nocardioidaceae|Nocardioides	0.0114666	0	0.0591226	0	0	0	0	0	0	0	0	0	0	0	0	0	0.261297	0	0	0	0	0	0	0	0	0.0863807	0	0.0272383	0	0.0246305	0	0	0	0	0	0
Actinobacteria|Actinobacteria|Actinomycetales|Nocardioidaceae|Nocardioides|Otu0214	0	0	0	0	0	0	0	0	0	0	0	0	0	0	0	0	0.261297	0	0	0	0	0	0	0	0	0.0863807	0	0.0272383	0	0	0	0	0	0	0	0
Actinobacteria|Actinobacteria|Actinomycetales|Nocardioidaceae|Nocardioides|Otu0318	0.0114666	0	0.0591226	0	0	0	0	0	0	0	0	0	0	0	0	0	0	0	0	0	0	0	0	0	0	0	0	0	0	0.0246305	0	0	0	0	0	0
Actinobacteria|Actinobacteria|Actinomycetales|Pseudonocardiaceae	1.38746	0	0	0	0	0	0	0	0	0	0	0	0	0	0	0	0	0	0	0	0	0	0	0	0	0	0	0	0.215753	0	0.0450113	0	0	0	0	0.379478
Actinobacteria|Actinobacteria|Actinomycetales|Pseudonocardiaceae|Pseudonocardia	1.38746	0	0	0	0	0	0	0	0	0	0	0	0	0	0	0	0	0	0	0	0	0	0	0	0	0	0	0	0.215753	0	0.0450113	0	0	0	0	0.379478
Actinobacteria|Actinobacteria|Actinomycetales|Pseudonocardiaceae|Pseudonocardia|Otu0124	0	0	0	0	0	0	0	0	0	0	0	0	0	0	0	0	0	0	0	0	0	0	0	0	0	0	0	0	0.215753	0	0.0450113	0	0	0	0	0.379478
Actinobacteria|Actinobacteria|Actinomycetales|Pseudonocardiaceae|Pseudonocardia|Otu0156	1.38746	0	0	0	0	0	0	0	0	0	0	0	0	0	0	0	0	0	0	0	0	0	0	0	0	0	0	0	0	0	0	0	0	0	0	0
Actinobacteria|Actinobacteria|Bifidobacteriales	0	0	0	0	0	0	0	0	0	0	0	0	0	0	0	0	0.00768521	0	0.0810154	0	0.20772	0.0134345	0.111449	0	0.144943	0.0287936	0	0	0.00303878	0	0.0750188	0	0	0	0.00338295	0
Actinobacteria|Actinobacteria|Bifidobacteriales|Bifidobacteriaceae	0	0	0	0	0	0	0	0	0	0	0	0	0	0	0	0	0.00768521	0	0.0810154	0	0.20772	0.0134345	0.111449	0	0.144943	0.0287936	0	0	0.00303878	0	0.0750188	0	0	0	0.00338295	0
Actinobacteria|Actinobacteria|Bifidobacteriales|Bifidobacteriaceae|Bifidobacterium	0	0	0	0	0	0	0	0	0	0	0	0	0	0	0	0	0.00768521	0	0.0810154	0	0.20772	0.0134345	0.111449	0	0.144943	0.0287936	0	0	0.00303878	0	0.0750188	0	0	0	0.00338295	0
Actinobacteria|Actinobacteria|Bifidobacteriales|Bifidobacteriaceae|Bifidobacterium|Otu0186	0	0	0	0	0	0	0	0	0	0	0	0	0	0	0	0	0.00768521	0	0.0810154	0	0.20772	0.0134345	0.111449	0	0.144943	0.0287936	0	0	0.00303877	0	0.0750188	0	0	0	0.00338295	0
Actinobacteria|Actinobacteria|Coriobacteriales	0	0.0115894	0	0	0.189036	0	0.1875	0	0	0.0710143	0.100654	0	0	0.0220402	0	0	0	0	0.148528	0	0.01731	0	0.0405268	0.108527	0.0398594	0.201555	0	0.016343	0	0.00351865	0.12003	0.200753	0	0.0788519	0.00338295	0
Actinobacteria|Actinobacteria|Coriobacteriales|Coriobacteriaceae	0	0.0115894	0	0	0.189036	0	0.1875	0	0	0.0710143	0.100654	0	0	0.0220402	0	0	0	0	0.148528	0	0.01731	0	0.0405268	0.108527	0.0398594	0.201555	0	0.016343	0	0.00351865	0.12003	0.200753	0	0.0788519	0.00338295	0
Actinobacteria|Actinobacteria|Coriobacteriales|Coriobacteriaceae|Atopobium	0	0	0	0	0.141777	0	0	0	0	0	0	0	0	0	0	0	0	0	0	0	0	0	0.0405268	0.0930233	0	0	0	0	0	0	0	0.200753	0	0.0210272	0	0
Actinobacteria|Actinobacteria|Coriobacteriales|Coriobacteriaceae|Atopobium|Otu0225	0	0	0	0	0.141777	0	0	0	0	0	0	0	0	0	0	0	0	0	0	0	0	0	0.0405268	0.0930233	0	0	0	0	0	0	0	0.200753	0	0.0210272	0	0
Actinobacteria|Actinobacteria|Coriobacteriales|Coriobacteriaceae|Collinsella	0	0.0115894	0	0	0.047259	0	0.1875	0	0	0.0591786	0	0	0	0.0146935	0	0	0	0	0.148528	0	0	0	0	0.0116279	0.0398594	0.172761	0	0.00272383	0	0.00351865	0.0750188	0	0	0.0578247	0.00338295	0
Actinobacteria|Actinobacteria|Coriobacteriales|Coriobacteriaceae|Collinsella|Otu0194	0	0.0115894	0	0	0.047259	0	0.1875	0	0	0.0591786	0	0	0	0.0146935	0	0	0	0	0.148528	0	0	0	0	0.0116279	0.0362358	0.172761	0	0.00272383	0	0.00351865	0.0750188	0	0	0.0578247	0.00338295	0
Actinobacteria|Actinobacteria|Coriobacteriales|Coriobacteriaceae|Collinsella|Otu0613	0	0	0	0	0	0	0	0	0	0	0	0	0	0	0	0	0	0	0	0	0	0	0	0	0.00362358	0	0	0	0	0	0	0	0	0	0	0
Actinobacteria|Actinobacteria|Coriobacteriales|Coriobacteriaceae|Coriobacteriaceae_unclassified	0	0	0	0	0	0	0	0	0	0	0.100654	0	0	0.00734673	0	0	0	0	0	0	0.01731	0	0	0.00387597	0	0	0	0	0	0	0.0150038	0	0	0	0	0
Actinobacteria|Actinobacteria|Coriobacteriales|Coriobacteriaceae|Coriobacteriaceae_unclassified|Otu0405	0	0	0	0	0	0	0	0	0	0	0.100654	0	0	0.00734673	0	0	0	0	0	0	0	0	0	0.00387597	0	0	0	0	0	0	0	0	0	0	0	0
Actinobacteria|Actinobacteria|Coriobacteriales|Coriobacteriaceae|Coriobacteriaceae_unclassified|Otu0533	0	0	0	0	0	0	0	0	0	0	0	0	0	0	0	0	0	0	0	0	0.01731	0	0	0	0	0	0	0	0	0	0	0	0	0	0	0
Actinobacteria|Actinobacteria|Coriobacteriales|Coriobacteriaceae|Coriobacteriaceae_unclassified|Otu0605	0	0	0	0	0	0	0	0	0	0	0	0	0	0	0	0	0	0	0	0	0	0	0	0	0	0	0	0	0	0	0.0150038	0	0	0	0	0
Actinobacteria|Actinobacteria|Coriobacteriales|Coriobacteriaceae|Eggerthella	0	0	0	0	0	0	0	0	0	0.0118357	0	0	0	0	0	0	0	0	0	0	0	0	0	0	0	0.0287936	0	0.0136192	0	0	0	0	0	0	0	0
Actinobacteria|Actinobacteria|Coriobacteriales|Coriobacteriaceae|Eggerthella|Otu0369	0	0	0	0	0	0	0	0	0	0.0118357	0	0	0	0	0	0	0	0	0	0	0	0	0	0	0	0.0287936	0	0.0136192	0	0	0	0	0	0	0	0
Actinobacteria|Actinobacteria|Coriobacteriales|Coriobacteriaceae|Slackia	0	0	0	0	0	0	0	0	0	0	0	0	0	0	0	0	0	0	0	0	0	0	0	0	0	0	0	0	0	0	0.0300075	0	0	0	0	0
Actinobacteria|Actinobacteria|Coriobacteriales|Coriobacteriaceae|Slackia|Otu0523	0	0	0	0	0	0	0	0	0	0	0	0	0	0	0	0	0	0	0	0	0	0	0	0	0	0	0	0	0	0	0.0300075	0	0	0	0	0
Actinobacteria|Actinobacteria|Rubrobacterales	0	0	0	0	0	0	0	0	0	1.56232	0	0	0	0	0	0	0	0	0	0	0	0	0	0	0	0	0	0	0	0	0	0	0	0	0	0
Actinobacteria|Actinobacteria|Rubrobacterales|Rubrobacteraceae	0	0	0	0	0	0	0	0	0	1.56232	0	0	0	0	0	0	0	0	0	0	0	0	0	0	0	0	0	0	0	0	0	0	0	0	0	0
Actinobacteria|Actinobacteria|Rubrobacterales|Rubrobacteraceae|Rubrobacter	0	0	0	0	0	0	0	0	0	1.56232	0	0	0	0	0	0	0	0	0	0	0	0	0	0	0	0	0	0	0	0	0	0	0	0	0	0
Actinobacteria|Actinobacteria|Rubrobacterales|Rubrobacteraceae|Rubrobacter|Otu0151	0	0	0	0	0	0	0	0	0	1.56232	0	0	0	0	0	0	0	0	0	0	0	0	0	0	0	0	0	0	0	0	0	0	0	0	0	0
Actinobacteria|Actinobacteria|Solirubrobacterales	0	0	0	0	0	0	0	0	0	0	0	0	0	0	0	0	1.17584	0	0	0	0	0	0	0	0.00724716	0	0	0	0	0	0	0	0.00247887	0	0.0710419	0
Actinobacteria|Actinobacteria|Solirubrobacterales|Conexibacteraceae	0	0	0	0	0	0	0	0	0	0	0	0	0	0	0	0	0	0	0	0	0	0	0	0	0	0	0	0	0	0	0	0	0.00247887	0	0	0
Actinobacteria|Actinobacteria|Solirubrobacterales|Conexibacteraceae|Conexibacter	0	0	0	0	0	0	0	0	0	0	0	0	0	0	0	0	0	0	0	0	0	0	0	0	0	0	0	0	0	0	0	0	0.00247887	0	0	0
Actinobacteria|Actinobacteria|Solirubrobacterales|Conexibacteraceae|Conexibacter|Otu0584	0	0	0	0	0	0	0	0	0	0	0	0	0	0	0	0	0	0	0	0	0	0	0	0	0	0	0	0	0	0	0	0	0.00247887	0	0	0
Actinobacteria|Actinobacteria|Solirubrobacterales|Solirubrobacteraceae	0	0	0	0	0	0	0	0	0	0	0	0	0	0	0	0	0	0	0	0	0	0	0	0	0.00724716	0	0	0	0	0	0	0	0	0	0	0
Actinobacteria|Actinobacteria|Solirubrobacterales|Solirubrobacteraceae|Solirubrobacter	0	0	0	0	0	0	0	0	0	0	0	0	0	0	0	0	0	0	0	0	0	0	0	0	0.00724716	0	0	0	0	0	0	0	0	0	0	0
Actinobacteria|Actinobacteria|Solirubrobacterales|Solirubrobacteraceae|Solirubrobacter|Otu0498	0	0	0	0	0	0	0	0	0	0	0	0	0	0	0	0	0	0	0	0	0	0	0	0	0.00724716	0	0	0	0	0	0	0	0	0	0	0
Actinobacteria|Actinobacteria|Solirubrobacterales|Solirubrobacterales_unclassified	0	0	0	0	0	0	0	0	0	0	0	0	0	0	0	0	1.17584	0	0	0	0	0	0	0	0	0	0	0	0	0	0	0	0	0	0.0710419	0
Actinobacteria|Actinobacteria|Solirubrobacterales|Solirubrobacterales_unclassified|Solirubrobacterales_unclassified	0	0	0	0	0	0	0	0	0	0	0	0	0	0	0	0	1.17584	0	0	0	0	0	0	0	0	0	0	0	0	0	0	0	0	0	0.0710419	0
Actinobacteria|Actinobacteria|Solirubrobacterales|Solirubrobacterales_unclassified|Solirubrobacterales_unclassified|Otu0142	0	0	0	0	0	0	0	0	0	0	0	0	0	0	0	0	1.17584	0	0	0	0	0	0	0	0	0	0	0	0	0	0	0	0	0	0	0
Actinobacteria|Actinobacteria|Solirubrobacterales|Solirubrobacterales_unclassified|Solirubrobacterales_unclassified|Otu0287	0	0	0	0	0	0	0	0	0	0	0	0	0	0	0	0	0	0	0	0	0	0	0	0	0	0	0	0	0	0	0	0	0	0	0.0710419	0
Armatimonadetes	0	0	0	0	0	0	0	0	0	0	0	0	0	0	0	0	0	0	0	0	0	0	0	0	0	0	0	0	0.00607755	0	0	0	0	0	0.473613	0
Armatimonadetes|Armatimonadetes_gp5	0	0	0	0	0	0	0	0	0	0	0	0	0	0	0	0	0	0	0	0	0	0	0	0	0	0	0	0	0.00607755	0	0	0	0	0	0.473613	0
Armatimonadetes|Armatimonadetes_gp5|Armatimonadetes_gp5_unclassified	0	0	0	0	0	0	0	0	0	0	0	0	0	0	0	0	0	0	0	0	0	0	0	0	0	0	0	0	0.00607755	0	0	0	0	0	0.473613	0
Armatimonadetes|Armatimonadetes_gp5|Armatimonadetes_gp5_unclassified|Armatimonadetes_gp5_unclassified	0	0	0	0	0	0	0	0	0	0	0	0	0	0	0	0	0	0	0	0	0	0	0	0	0	0	0	0	0.00607755	0	0	0	0	0	0.473613	0
Armatimonadetes|Armatimonadetes_gp5|Armatimonadetes_gp5_unclassified|Armatimonadetes_gp5_unclassified|Armatimonadetes_gp5_unclassified	0	0	0	0	0	0	0	0	0	0	0	0	0	0	0	0	0	0	0	0	0	0	0	0	0	0	0	0	0.00607755	0	0	0	0	0	0.473613	0
Armatimonadetes|Armatimonadetes_gp5|Armatimonadetes_gp5_unclassified|Armatimonadetes_gp5_unclassified|Armatimonadetes_gp5_unclassified|Otu0148	0	0	0	0	0	0	0	0	0	0	0	0	0	0	0	0	0	0	0	0	0	0	0	0	0	0	0	0	0	0	0	0	0	0	0.473613	0
Armatimonadetes|Armatimonadetes_gp5|Armatimonadetes_gp5_unclassified|Armatimonadetes_gp5_unclassified|Armatimonadetes_gp5_unclassified|Otu0504	0	0	0	0	0	0	0	0	0	0	0	0	0	0	0	0	0	0	0	0	0	0	0	0	0	0	0	0	0.00607755	0	0	0	0	0	0	0
Bacteria_unclassified	0	0	0	0	0	0	0	0	0.0321337	0	0	0	0	0	0	0.0139978	0	0	0	0	0.15579	0	0.111449	0	0.24278	0	0.0467464	0	0.559135	0.0316678	0.0300075	0	0.0917181	0	0	1.45218
Bacteria_unclassified|Bacteria_unclassified	0	0	0	0	0	0	0	0	0.0321337	0	0	0	0	0	0	0.0139978	0	0	0	0	0.15579	0	0.111449	0	0.24278	0	0.0467464	0	0.559135	0.0316678	0.0300075	0	0.0917181	0	0	1.45218
Bacteria_unclassified|Bacteria_unclassified|Bacteria_unclassified	0	0	0	0	0	0	0	0	0.0321337	0	0	0	0	0	0	0.0139978	0	0	0	0	0.15579	0	0.111449	0	0.24278	0	0.0467464	0	0.559135	0.0316678	0.0300075	0	0.0917181	0	0	1.45218
Bacteria_unclassified|Bacteria_unclassified|Bacteria_unclassified|Bacteria_unclassified	0	0	0	0	0	0	0	0	0.0321337	0	0	0	0	0	0	0.0139978	0	0	0	0	0.15579	0	0.111449	0	0.24278	0	0.0467464	0	0.559135	0.0316678	0.0300075	0	0.0917181	0	0	1.45218
Bacteria_unclassified|Bacteria_unclassified|Bacteria_unclassified|Bacteria_unclassified|Bacteria_unclassified	0	0	0	0	0	0	0	0	0.0321337	0	0	0	0	0	0	0.0139978	0	0	0	0	0.15579	0	0.111449	0	0.24278	0	0.0467464	0	0.559135	0.0316678	0.0300075	0	0.0917181	0	0	1.45218
Bacteria_unclassified|Bacteria_unclassified|Bacteria_unclassified|Bacteria_unclassified|Bacteria_unclassified|Otu0075	0	0	0	0	0	0	0	0	0	0	0	0	0	0	0	0	0	0	0	0	0	0	0	0	0	0	0	0	0	0	0	0	0	0	0	1.44022
Bacteria_unclassified|Bacteria_unclassified|Bacteria_unclassified|Bacteria_unclassified|Bacteria_unclassified|Otu0102	0	0	0	0	0	0	0	0	0	0	0	0	0	0	0	0	0	0	0	0	0	0	0.111449	0	0.24278	0	0.0467464	0	0.556096	0	0.0300075	0	0	0	0	0
Bacteria_unclassified|Bacteria_unclassified|Bacteria_unclassified|Bacteria_unclassified|Bacteria_unclassified|Otu0238	0	0	0	0	0	0	0	0	0	0	0	0	0	0	0	0.0139978	0	0	0	0	0	0	0	0	0	0	0	0	0	0	0	0	0.0892392	0	0	0
Bacteria_unclassified|Bacteria_unclassified|Bacteria_unclassified|Bacteria_unclassified|Bacteria_unclassified|Otu0358	0	0	0	0	0	0	0	0	0	0	0	0	0	0	0	0	0	0	0	0	0	0	0	0	0	0	0	0	0	0.0281492	0	0	0	0	0	0
Bacteria_unclassified|Bacteria_unclassified|Bacteria_unclassified|Bacteria_unclassified|Bacteria_unclassified|Otu0372	0	0	0	0	0	0	0	0	0	0	0	0	0	0	0	0	0	0	0	0	0.12117	0	0	0	0	0	0	0	0	0	0	0	0	0	0	0
Bacteria_unclassified|Bacteria_unclassified|Bacteria_unclassified|Bacteria_unclassified|Bacteria_unclassified|Otu0429	0	0	0	0	0	0	0	0	0	0	0	0	0	0	0	0	0	0	0	0	0	0	0	0	0	0	0	0	0	0	0	0	0	0	0	0.0119521
Bacteria_unclassified|Bacteria_unclassified|Bacteria_unclassified|Bacteria_unclassified|Bacteria_unclassified|Otu0530	0	0	0	0	0	0	0	0	0	0	0	0	0	0	0	0	0	0	0	0	0.01731	0	0	0	0	0	0	0	0	0	0	0	0	0	0	0
Bacteria_unclassified|Bacteria_unclassified|Bacteria_unclassified|Bacteria_unclassified|Bacteria_unclassified|Otu0574	0	0	0	0	0	0	0	0	0	0	0	0	0	0	0	0	0	0	0	0	0.01731	0	0	0	0	0	0	0	0	0	0	0	0	0	0	0
Bacteria_unclassified|Bacteria_unclassified|Bacteria_unclassified|Bacteria_unclassified|Bacteria_unclassified|Otu0585	0	0	0	0	0	0	0	0	0	0	0	0	0	0	0	0	0	0	0	0	0	0	0	0	0	0	0	0	0	0	0	0	0.00247887	0	0	0
Bacteria_unclassified|Bacteria_unclassified|Bacteria_unclassified|Bacteria_unclassified|Bacteria_unclassified|Otu0598	0	0	0	0	0	0	0	0	0	0	0	0	0	0	0	0	0	0	0	0	0	0	0	0	0	0	0	0	0	0.00351865	0	0	0	0	0	0
Bacteria_unclassified|Bacteria_unclassified|Bacteria_unclassified|Bacteria_unclassified|Bacteria_unclassified|Otu0600	0	0	0	0	0	0	0	0	0	0	0	0	0	0	0	0	0	0	0	0	0	0	0	0	0	0	0	0	0.00303877	0	0	0	0	0	0	0
Bacteria_unclassified|Bacteria_unclassified|Bacteria_unclassified|Bacteria_unclassified|Bacteria_unclassified|Otu0616	0	0	0	0	0	0	0	0	0.0321337	0	0	0	0	0	0	0	0	0	0	0	0	0	0	0	0	0	0	0	0	0	0	0	0	0	0	0
Bacteroidetes	5.01089	1.71291	12.6522	0.288184	6.99433	0.321406	5.25	11.4423	13.1105	9.20819	1.15752	0.111857	1.2967	3.17746	12.9386	24.2301	4.71872	9.77444	55.7791	0.642873	2.5965	3.25116	30.233	39.2364	2.23937	31.4426	0.205684	0.187944	0.167133	20.6721	26.7817	24.9184	0.783322	6.26084	20.9878	11.7399
Bacteroidetes|Bacteroidetes_unclassified	0.160532	0.00695362	0	0	0	0	0	0.219202	0	0	0.0503271	0	0	0	0	0	0	0	0.0135026	0.0665041	0.03462	0.00671727	0.0303951	0	0.00724716	0	0	0	0	0	0.12003	6.95107	0	0	0.0202977	0
Bacteroidetes|Bacteroidetes_unclassified|Bacteroidetes_unclassified	0.160532	0.00695362	0	0	0	0	0	0.219202	0	0	0.0503271	0	0	0	0	0	0	0	0.0135026	0.0665041	0.03462	0.00671727	0.0303951	0	0.00724716	0	0	0	0	0	0.12003	6.95107	0	0	0.0202977	0
Bacteroidetes|Bacteroidetes_unclassified|Bacteroidetes_unclassified|Bacteroidetes_unclassified	0.160532	0.00695362	0	0	0	0	0	0.219202	0	0	0.0503271	0	0	0	0	0	0	0	0.0135026	0.0665041	0.03462	0.00671727	0.0303951	0	0.00724716	0	0	0	0	0	0.12003	6.95107	0	0	0.0202977	0
Bacteroidetes|Bacteroidetes_unclassified|Bacteroidetes_unclassified|Bacteroidetes_unclassified|Bacteroidetes_unclassified	0.160532	0.00695362	0	0	0	0	0	0.219202	0	0	0.0503271	0	0	0	0	0	0	0	0.0135026	0.0665041	0.03462	0.00671727	0.0303951	0	0.00724716	0	0	0	0	0	0.12003	6.95107	0	0	0.0202977	0
Bacteroidetes|Bacteroidetes_unclassified|Bacteroidetes_unclassified|Bacteroidetes_unclassified|Bacteroidetes_unclassified|Otu0100	0	0	0	0	0	0	0	0	0	0	0	0	0	0	0	0	0	0	0	0	0	0	0	0	0	0	0	0	0	0	0.12003	6.95107	0	0	0.0202977	0
Bacteroidetes|Bacteroidetes_unclassified|Bacteroidetes_unclassified|Bacteroidetes_unclassified|Bacteroidetes_unclassified|Otu0311	0.160532	0	0	0	0	0	0	0	0	0	0	0	0	0	0	0	0	0	0	0	0	0	0	0	0	0	0	0	0	0	0	0	0	0	0	0
Bacteroidetes|Bacteroidetes_unclassified|Bacteroidetes_unclassified|Bacteroidetes_unclassified|Bacteroidetes_unclassified|Otu0330	0	0.00695362	0	0	0	0	0	0	0	0	0.0503271	0	0	0	0	0	0	0	0.0135026	0.0665041	0.03462	0.00671727	0	0	0	0	0	0	0	0	0	0	0	0	0	0
Bacteroidetes|Bacteroidetes_unclassified|Bacteroidetes_unclassified|Bacteroidetes_unclassified|Bacteroidetes_unclassified|Otu0420	0	0	0	0	0	0	0	0.175362	0	0	0	0	0	0	0	0	0	0	0	0	0	0	0	0	0	0	0	0	0	0	0	0	0	0	0	0
Bacteroidetes|Bacteroidetes_unclassified|Bacteroidetes_unclassified|Bacteroidetes_unclassified|Bacteroidetes_unclassified|Otu0453	0	0	0	0	0	0	0	0	0	0	0	0	0	0	0	0	0	0	0	0	0	0	0.0303951	0	0	0	0	0	0	0	0	0	0	0	0	0
Bacteroidetes|Bacteroidetes_unclassified|Bacteroidetes_unclassified|Bacteroidetes_unclassified|Bacteroidetes_unclassified|Otu0465	0	0	0	0	0	0	0	0	0	0	0	0	0	0	0	0	0	0	0	0	0	0	0	0	0.00724716	0	0	0	0	0	0	0	0	0	0	0
Bacteroidetes|Bacteroidetes_unclassified|Bacteroidetes_unclassified|Bacteroidetes_unclassified|Bacteroidetes_unclassified|Otu0622	0	0	0	0	0	0	0	0.0438404	0	0	0	0	0	0	0	0	0	0	0	0	0	0	0	0	0	0	0	0	0	0	0	0	0	0	0	0
Bacteroidetes|Bacteroidia	1.70852	1.50662	12.4749	0.288184	0.236295	0.20479	3.1875	0.263043	0.192802	8.56906	0.956215	0.0894855	0.862367	2.93502	12.9128	11.4362	0.0614817	1.2218	22.3873	0.576369	2.54457	3.14368	30.152	39.124	2.14878	31.4426	0.13089	0.18522	0.161055	20.6439	26.6617	17.9674	0.290028	6.26084	20.3586	11.2499
Bacteroidetes|Bacteroidia|Bacteroidales	1.70852	1.50662	12.4749	0.288184	0.236295	0.20479	3.1875	0.263043	0.192802	8.56906	0.956215	0.0894855	0.862367	2.93502	12.9128	11.4362	0.0614817	1.2218	22.3873	0.576369	2.54457	3.14368	30.152	39.124	2.14878	31.4426	0.13089	0.18522	0.161055	20.6439	26.6617	17.9674	0.290028	6.26084	20.3586	11.2499
Bacteroidetes|Bacteroidia|Bacteroidales|Bacteroidaceae	0.0229331	0.0695362	0.165543	0.164677	0.141777	0.028443	0.9375	0.0876808	0.096401	4.6396	0.201309	0.00745712	0.0975671	0.106528	0.412797	0.0839866	0	0.75188	0.351067	0.288184	0.0692401	0.00671727	0.0506586	0.608527	0.431206	12.8995	0.00311643	0.117125	0.0364653	0.0668543	2.58065	0.476788	0.0074366	0.210272	0.071042	7.68817
Bacteroidetes|Bacteroidia|Bacteroidales|Bacteroidaceae|Anaerorhabdus	0	0	0	0	0	0	0	0	0	0	0	0	0	0	0	0	0	0	0	0	0	0	0	0	0	0.0575871	0	0	0	0	0	0	0	0	0	0
Bacteroidetes|Bacteroidia|Bacteroidales|Bacteroidaceae|Anaerorhabdus|Otu0479	0	0	0	0	0	0	0	0	0	0	0	0	0	0	0	0	0	0	0	0	0	0	0	0	0	0.0575871	0	0	0	0	0	0	0	0	0	0
Bacteroidetes|Bacteroidia|Bacteroidales|Bacteroidaceae|Bacteroides	0.0229331	0.0695362	0.165543	0.164677	0.141777	0.028443	0.9375	0.0876808	0.096401	4.6396	0.201309	0.00745712	0.0975671	0.106528	0.412797	0.0839866	0	0.75188	0.351067	0.288184	0.0692401	0.00671727	0.0506586	0.608527	0.431206	12.8419	0.00311643	0.117125	0.0364653	0.0668543	2.58065	0.476788	0.0074366	0.210272	0.071042	7.68817
Bacteroidetes|Bacteroidia|Bacteroidales|Bacteroidaceae|Bacteroides|Otu0026	0.0114666	0.0115894	0.023649	0.0411692	0.047259	0.0028443	0.03125	0	0	0.982365	0	0	0.00314733	0.0330603	0.0515996	0	0	0.093985	0	0	0.01731	0	0	0.151163	0.0326122	1.12295	0.00311643	0.016343	0	0	0.150038	0.0250941	0.00495774	0.0893655	0.0067659	6.75292
Bacteroidetes|Bacteroidia|Bacteroidales|Bacteroidaceae|Bacteroides|Otu0044	0.0114666	0.0278145	0.118245	0.0823384	0	0.0028443	0.6875	0.0876808	0.0642674	3.13647	0.100654	0.00745712	0.0849778	0.0293869	0.335397	0.0839866	0	0.469925	0.121523	0.155176	0.01731	0.00671727	0.0303951	0.224806	0.173932	9.32911	0	0.0817149	0.00303877	0.0351865	0.645161	0.150565	0.00247887	0.0578247	0.0202977	0.842621
Bacteroidetes|Bacteroidia|Bacteroidales|Bacteroidaceae|Bacteroides|Otu0155	0	0	0	0	0	0	0	0	0.0321337	0.142029	0	0	0	0.0183668	0.0128999	0	0	0	0	0.0886721	0	0	0.0101317	0.0465116	0.0108707	2.10193	0	0.0136192	0	0.00351865	0.0450113	0	0	0	0	0
Bacteroidetes|Bacteroidia|Bacteroidales|Bacteroidaceae|Bacteroides|Otu0161	0	0	0	0	0.047259	0.0113772	0	0	0	0.0473429	0	0	0	0	0	0	0	0.093985	0	0	0	0	0	0.0348837	0.166685	0.259142	0	0.00272383	0	0.0070373	0.0900225	0	0	0.0210272	0	0.0896405
Bacteroidetes|Bacteroidia|Bacteroidales|Bacteroidaceae|Bacteroides|Otu0162	0	0.00695362	0.0118245	0.0411692	0.047259	0.0028443	0.125	0	0	0	0.0503271	0	0.00944198	0	0	0	0	0	0	0	0	0	0	0	0	0	0	0	0.00911632	0.0175932	1.09527	0.250941	0	0.00525679	0.0169147	0
Bacteroidetes|Bacteroidia|Bacteroidales|Bacteroidaceae|Bacteroides|Otu0193	0	0.00231787	0.0118245	0	0	0.00853291	0.03125	0	0	0.319564	0	0	0	0.00734673	0.0128999	0	0	0	0	0	0.01731	0	0	0.0852713	0	0.0287936	0	0.00272383	0	0.00351865	0.0300075	0.0250941	0	0.0367976	0	0
Bacteroidetes|Bacteroidia|Bacteroidales|Bacteroidaceae|Bacteroides|Otu0231	0	0	0	0	0	0	0.0625	0	0	0	0	0	0	0.00734673	0	0	0	0	0.0135026	0	0	0	0.0101317	0.0581395	0.0217415	0	0	0	0	0	0.165041	0	0	0	0.0067659	0
Bacteroidetes|Bacteroidia|Bacteroidales|Bacteroidaceae|Bacteroides|Otu0236	0	0.0115894	0	0	0	0	0	0	0	0	0	0	0	0	0	0	0	0	0.108021	0	0	0	0	0	0	0	0	0	0	0	0.300075	0	0	0	0.0169147	0
Bacteroidetes|Bacteroidia|Bacteroidales|Bacteroidaceae|Bacteroides|Otu0335	0	0.00463575	0	0	0	0	0	0	0	0	0	0	0	0	0	0	0	0	0.0405077	0	0	0	0	0.00775194	0.00724716	0	0	0	0	0	0	0	0	0	0	0.00298802
Bacteroidetes|Bacteroidia|Bacteroidales|Bacteroidaceae|Bacteroides|Otu0347	0	0.00231787	0	0	0	0	0	0	0	0.0118357	0	0	0	0	0	0	0	0	0.0540103	0	0.01731	0	0	0	0.00724716	0	0	0	0	0	0	0	0	0	0	0
Bacteroidetes|Bacteroidia|Bacteroidales|Bacteroidaceae|Bacteroides|Otu0353	0	0	0	0	0	0	0	0	0	0	0	0	0	0	0	0	0	0	0	0	0	0	0	0	0	0	0	0	0.0243102	0	0	0	0	0	0	0
Bacteroidetes|Bacteroidia|Bacteroidales|Bacteroidaceae|Bacteroides|Otu0393	0	0	0	0	0	0	0	0	0	0	0	0	0	0	0	0	0	0	0	0	0	0	0	0	0	0	0	0	0	0	0.060015	0.0250941	0	0	0	0
Bacteroidetes|Bacteroidia|Bacteroidales|Bacteroidaceae|Bacteroides|Otu0400	0	0	0	0	0	0	0	0	0	0	0	0	0	0.0110201	0	0	0	0	0	0.0443361	0	0	0	0	0	0	0	0	0	0	0	0	0	0	0	0
Bacteroidetes|Bacteroidia|Bacteroidales|Bacteroidaceae|Bacteroides|Otu0485	0	0	0	0	0	0	0	0	0	0	0	0	0	0	0	0	0	0	0	0	0	0	0	0	0.00724716	0	0	0	0	0	0	0	0	0	0	0
Bacteroidetes|Bacteroidia|Bacteroidales|Bacteroidaceae|Bacteroides|Otu0540	0	0	0	0	0	0	0	0	0	0	0	0	0	0	0	0	0	0	0.0135026	0	0	0	0	0	0	0	0	0	0	0	0	0	0	0	0	0
Bacteroidetes|Bacteroidia|Bacteroidales|Bacteroidaceae|Bacteroides|Otu0552	0	0.00231787	0	0	0	0	0	0	0	0	0	0	0	0	0	0	0	0	0	0	0	0	0	0	0	0	0	0	0	0	0	0	0	0	0	0
Bacteroidetes|Bacteroidia|Bacteroidales|Bacteroidaceae|Bacteroides|Otu0564	0	0	0	0	0	0	0	0	0	0	0	0	0	0	0	0	0	0.093985	0	0	0	0	0	0	0	0	0	0	0	0	0	0	0	0	0	0
Bacteroidetes|Bacteroidia|Bacteroidales|Bacteroidaceae|Bacteroides|Otu0623	0	0	0	0	0	0	0	0	0	0	0	0	0	0	0	0	0	0	0	0	0	0	0	0	0	0	0	0	0	0	0	0	0	0	0.00338295	0
Bacteroidetes|Bacteroidia|Bacteroidales|Bacteroidaceae|Bacteroides|Otu0634	0	0	0	0	0	0	0	0	0	0	0	0	0	0	0	0	0	0	0	0	0	0	0	0	0.00362358	0	0	0	0	0	0	0	0	0	0	0
Bacteroidetes|Bacteroidia|Bacteroidales|Bacteroidaceae|Bacteroides|Otu0637	0	0	0	0	0	0	0	0	0	0	0.0503271	0	0	0	0	0	0	0	0	0	0	0	0	0	0	0	0	0	0	0	0	0	0	0	0	0
Bacteroidetes|Bacteroidia|Bacteroidales|Bacteroidales_unclassified	0.0114666	0	0	0	0	0	0	0	0	0	0	0	0	0	0	0	0	0	0	0	0	0	0	0.0155039	0	0	0	0	0	0	0	0	0	0	0	0
Bacteroidetes|Bacteroidia|Bacteroidales|Bacteroidales_unclassified|Bacteroidales_unclassified	0.0114666	0	0	0	0	0	0	0	0	0	0	0	0	0	0	0	0	0	0	0	0	0	0	0.0155039	0	0	0	0	0	0	0	0	0	0	0	0
Bacteroidetes|Bacteroidia|Bacteroidales|Bacteroidales_unclassified|Bacteroidales_unclassified|Otu0418	0	0	0	0	0	0	0	0	0	0	0	0	0	0	0	0	0	0	0	0	0	0	0	0.0155039	0	0	0	0	0	0	0	0	0	0	0	0
Bacteroidetes|Bacteroidia|Bacteroidales|Bacteroidales_unclassified|Bacteroidales_unclassified|Otu0569	0.0114666	0	0	0	0	0	0	0	0	0	0	0	0	0	0	0	0	0	0	0	0	0	0	0	0	0	0	0	0	0	0	0	0	0	0	0
Bacteroidetes|Bacteroidia|Bacteroidales|Porphyromonadaceae	0.0114666	0.0324502	8.78562	0.0411692	0	0.00568861	1.28125	0.0438404	0.0321337	2.21328	0.0503271	0.0223714	0.0440626	0.580392	0.180599	0.0139978	0	0.18797	0.256549	0.11084	0	0.00671727	0	0.0465116	0.286263	1.3245	0	0.00544766	0	0.0879662	0.255064	0.100376	0.0198309	0.0841087	0.720568	1.04282
Bacteroidetes|Bacteroidia|Bacteroidales|Porphyromonadaceae|Barnesiella	0	0.00231787	0	0	0	0	0	0	0.0321337	0	0	0	0	0	0	0	0	0	0	0	0	0	0	0.00775194	0.108707	0.0287936	0	0	0	0	0	0	0	0	0	0
Bacteroidetes|Bacteroidia|Bacteroidales|Porphyromonadaceae|Barnesiella|Otu0255	0	0.00231787	0	0	0	0	0	0	0	0	0	0	0	0	0	0	0	0	0	0	0	0	0	0	0.108707	0	0	0	0	0	0	0	0	0	0	0
Bacteroidetes|Bacteroidia|Bacteroidales|Porphyromonadaceae|Barnesiella|Otu0483	0	0	0	0	0	0	0	0	0	0	0	0	0	0	0	0	0	0	0	0	0	0	0	0.00775194	0	0	0	0	0	0	0	0	0	0	0	0
Bacteroidetes|Bacteroidia|Bacteroidales|Porphyromonadaceae|Barnesiella|Otu0587	0	0	0	0	0	0	0	0	0	0	0	0	0	0	0	0	0	0	0	0	0	0	0	0	0	0.0287936	0	0	0	0	0	0	0	0	0	0
Bacteroidetes|Bacteroidia|Bacteroidales|Porphyromonadaceae|Barnesiella|Otu0619	0	0	0	0	0	0	0	0	0.0321337	0	0	0	0	0	0	0	0	0	0	0	0	0	0	0	0	0	0	0	0	0	0	0	0	0	0	0
Bacteroidetes|Bacteroidia|Bacteroidales|Porphyromonadaceae|Butyricimonas	0	0.00463575	0	0.0411692	0	0.0028443	0	0	0	0.106521	0	0.00745712	0	0	0	0	0	0	0.0540103	0	0	0	0	0.00775194	0.00724716	0.547077	0	0.00272383	0	0	0	0	0	0	0	0
Bacteroidetes|Bacteroidia|Bacteroidales|Porphyromonadaceae|Butyricimonas|Otu0239	0	0	0	0.0411692	0	0	0	0	0	0.106521	0	0	0	0	0	0	0	0	0.0405077	0	0	0	0	0.00775194	0.00724716	0.547077	0	0.00272383	0	0	0	0	0	0	0	0
Bacteroidetes|Bacteroidia|Bacteroidales|Porphyromonadaceae|Butyricimonas|Otu0459	0	0.00463575	0	0	0	0	0	0	0	0	0	0	0	0	0	0	0	0	0.0135026	0	0	0	0	0	0	0	0	0	0	0	0	0	0	0	0	0
Bacteroidetes|Bacteroidia|Bacteroidales|Porphyromonadaceae|Butyricimonas|Otu0475	0	0	0	0	0	0.0028443	0	0	0	0	0	0.00745712	0	0	0	0	0	0	0	0	0	0	0	0	0	0	0	0	0	0	0	0	0	0	0	0
Bacteroidetes|Bacteroidia|Bacteroidales|Porphyromonadaceae|Odoribacter	0	0.00463575	0.0118245	0	0	0	0.03125	0	0	0	0.0503271	0	0	0.0293869	0	0	0	0.18797	0.121523	0	0	0	0	0	0.0362358	0	0	0	0	0	0.0750188	0	0	0	0	0
Bacteroidetes|Bacteroidia|Bacteroidales|Porphyromonadaceae|Odoribacter|Otu0254	0	0.00463575	0.0118245	0	0	0	0.03125	0	0	0	0.0503271	0	0	0	0	0	0	0.18797	0.121523	0	0	0	0	0	0.0362358	0	0	0	0	0	0.0750188	0	0	0	0	0
Bacteroidetes|Bacteroidia|Bacteroidales|Porphyromonadaceae|Odoribacter|Otu0359	0	0	0	0	0	0	0	0	0	0	0	0	0	0.0293869	0	0	0	0	0	0	0	0	0	0	0	0	0	0	0	0	0	0	0	0	0	0
Bacteroidetes|Bacteroidia|Bacteroidales|Porphyromonadaceae|Parabacteroides	0.0114666	0	0.0118245	0	0	0.0028443	0	0.0438404	0	2.10676	0	0.0149142	0.0440626	0.0367336	0.180599	0.0139978	0	0	0	0.022168	0	0.00671727	0	0.00775194	0.130449	0.748632	0	0.00272383	0	0.00351865	0.180045	0.100376	0	0.0788519	0.00338295	0.00298802
Bacteroidetes|Bacteroidia|Bacteroidales|Porphyromonadaceae|Parabacteroides|Otu0110	0	0	0.0118245	0	0	0.0028443	0	0.0438404	0	1.68067	0	0.00745712	0.0409152	0.0257136	0.167699	0.0139978	0	0	0	0.022168	0	0.00671727	0	0	0.043483	0.691045	0	0.00272383	0	0	0.135034	0.100376	0	0	0.00338295	0.00298802
Bacteroidetes|Bacteroidia|Bacteroidales|Porphyromonadaceae|Parabacteroides|Otu0185	0	0	0	0	0	0	0	0	0	0.366907	0	0.00745712	0.00314733	0.00367336	0.0128999	0	0	0	0	0	0	0	0	0.00775194	0.086966	0	0	0	0	0.00351865	0.0450113	0	0	0.0788519	0	0
Bacteroidetes|Bacteroidia|Bacteroidales|Porphyromonadaceae|Parabacteroides|Otu0363	0.0114666	0	0	0	0	0	0	0	0	0.0591786	0	0	0	0	0	0	0	0	0	0	0	0	0	0	0	0.0575871	0	0	0	0	0	0	0	0	0	0
Bacteroidetes|Bacteroidia|Bacteroidales|Porphyromonadaceae|Parabacteroides|Otu0515	0	0	0	0	0	0	0	0	0	0	0	0	0	0.00734673	0	0	0	0	0	0	0	0	0	0	0	0	0	0	0	0	0	0	0	0	0	0
Bacteroidetes|Bacteroidia|Bacteroidales|Porphyromonadaceae|Porphyromonadaceae_unclassified	0	0.0208609	0	0	0	0	0	0	0	0	0	0	0	0.0587738	0	0	0	0	0.0810154	0.0443361	0	0	0	0	0.00362358	0	0	0	0	0	0	0	0	0	0	0
Bacteroidetes|Bacteroidia|Bacteroidales|Porphyromonadaceae|Porphyromonadaceae_unclassified|Otu0315	0	0.0162251	0	0	0	0	0	0	0	0	0	0	0	0	0	0	0	0	0.0810154	0	0	0	0	0	0	0	0	0	0	0	0	0	0	0	0	0
Bacteroidetes|Bacteroidia|Bacteroidales|Porphyromonadaceae|Porphyromonadaceae_unclassified|Otu0338	0	0	0	0	0	0	0	0	0	0	0	0	0	0.0330603	0	0	0	0	0	0.022168	0	0	0	0	0	0	0	0	0	0	0	0	0	0	0	0
Bacteroidetes|Bacteroidia|Bacteroidales|Porphyromonadaceae|Porphyromonadaceae_unclassified|Otu0341	0	0.00463575	0	0	0	0	0	0	0	0	0	0	0	0.0257136	0	0	0	0	0	0.022168	0	0	0	0	0	0	0	0	0	0	0	0	0	0	0	0
Bacteroidetes|Bacteroidia|Bacteroidales|Porphyromonadaceae|Porphyromonadaceae_unclassified|Otu0620	0	0	0	0	0	0	0	0	0	0	0	0	0	0	0	0	0	0	0	0	0	0	0	0	0.00362358	0	0	0	0	0	0	0	0	0	0	0
Bacteroidetes|Bacteroidia|Bacteroidales|Porphyromonadaceae|Porphyromonas	0	0	8.76197	0	0	0	1.25	0	0	0	0	0	0	0.455497	0	0	0	0	0	0.0443361	0	0	0	0.0232558	0	0	0	0	0	0.0844476	0	0	0.0198309	0.00525679	0.717185	1.03983
Bacteroidetes|Bacteroidia|Bacteroidales|Porphyromonadaceae|Porphyromonas|Otu0047	0	0	8.76197	0	0	0	1.25	0	0	0	0	0	0	0.0551005	0	0	0	0	0	0	0	0	0	0.0232558	0	0	0	0	0	0.0844476	0	0	0.0198309	0.00525679	0.717185	0
Bacteroidetes|Bacteroidia|Bacteroidales|Porphyromonadaceae|Porphyromonas|Otu0077	0	0	0	0	0	0	0	0	0	0	0	0	0	0.400397	0	0	0	0	0	0.0443361	0	0	0	0	0	0	0	0	0	0	0	0	0	0	0	1.03983
Bacteroidetes|Bacteroidia|Bacteroidales|Prevotellaceae	1.66265	1.38609	3.51188	0.0823384	0.094518	0.170658	0.96875	0.131521	0.0642674	1.68067	0.603926	0.0521999	0.714443	2.24443	12.3065	11.3382	0.0614817	0.093985	21.6851	0.177344	2.45802	3.11681	30.1013	38.0543	1.23927	17.2185	0.124657	0.0626481	0.121551	20.4856	23.6909	17.3902	0.26276	5.95069	19.567	2.5189
Bacteroidetes|Bacteroidia|Bacteroidales|Prevotellaceae|Alloprevotella	0	0.00463575	0	0	0	0.0170658	0	0	0	0.0355072	0	0.00745712	0.0472099	0.562025	0.0644995	0	0	0	0	0.0665041	0	0	3.30294	0	0.0253651	0.201555	0	0	0	0.559465	0	0	0.074366	0	0.348444	0
Bacteroidetes|Bacteroidia|Bacteroidales|Prevotellaceae|Alloprevotella|Otu0070	0	0.00231787	0	0	0	0.0028443	0	0	0	0	0	0	0.0440626	0.562025	0.0644995	0	0	0	0	0.0665041	0	0	0.921986	0	0	0	0	0	0	0.559465	0	0	0.074366	0	0.348444	0
Bacteroidetes|Bacteroidia|Bacteroidales|Prevotellaceae|Alloprevotella|Otu0107	0	0	0	0	0	0.0142215	0	0	0	0.0236714	0	0	0	0	0	0	0	0	0	0	0	0	2.38095	0	0.0253651	0.201555	0	0	0	0	0	0	0	0	0	0
Bacteroidetes|Bacteroidia|Bacteroidales|Prevotellaceae|Alloprevotella|Otu0434	0	0.00231787	0	0	0	0	0	0	0	0.0118357	0	0.00745712	0.00314733	0	0	0	0	0	0	0	0	0	0	0	0	0	0	0	0	0	0	0	0	0	0	0
Bacteroidetes|Bacteroidia|Bacteroidales|Prevotellaceae|Hallella	0	0	0	0	0	0	0	0	0	0	0	0	0	0	0	0	0	0	0	0	0	0	0	0.120155	0	0	0	0	0	0	0	0	0	0	0	0
Bacteroidetes|Bacteroidia|Bacteroidales|Prevotellaceae|Hallella|Otu0252	0	0	0	0	0	0	0	0	0	0	0	0	0	0	0	0	0	0	0	0	0	0	0	0.120155	0	0	0	0	0	0	0	0	0	0	0	0
Bacteroidetes|Bacteroidia|Bacteroidales|Prevotellaceae|Paraprevotella	0	0	0	0	0	0	0	0	0	0	0	0	0	0	0	0	0	0	0.0135026	0	0	0	0	0.00387597	0	0	0	0	0	0	0	0	0	0	0	0
Bacteroidetes|Bacteroidia|Bacteroidales|Prevotellaceae|Paraprevotella|Otu0487	0	0	0	0	0	0	0	0	0	0	0	0	0	0	0	0	0	0	0.0135026	0	0	0	0	0.00387597	0	0	0	0	0	0	0	0	0	0	0	0
Bacteroidetes|Bacteroidia|Bacteroidales|Prevotellaceae|Prevotella	1.66265	1.38145	3.51188	0.0823384	0.094518	0.133682	0.96875	0.131521	0.0642674	1.55048	0.503271	0.0447427	0.613729	1.6273	12.242	11.3382	0.0614817	0.093985	21.6581	0.11084	2.45802	3.03621	23.5157	37.8527	1.2139	1.95796	0.118424	0.0190668	0.121551	19.9261	23.6909	17.3902	0.188394	5.91915	19.1813	0.454179
Bacteroidetes|Bacteroidia|Bacteroidales|Prevotellaceae|Prevotella|Otu0006	0.240798	0.0973507	3.46459	0	0	0.0341316	0.34375	0.0438404	0	0.343236	0	0	0.295849	0.352643	0.915893	11.2542	0.00768521	0	0	0.022168	0	2.4518	7.99392	2.72868	1.06171	0.547077	0.0529793	0.0108953	0.0243102	15.3308	0.0900225	15.6838	0	0	14.8647	0.00597604
Bacteroidetes|Bacteroidia|Bacteroidales|Prevotellaceae|Prevotella|Otu0013	1.39892	0	0	0	0	0	0	0	0	0	0	0	0	0	0	0	0	0	0	0	0.01731	0	0.29382	32.6395	0	0.0575871	0	0	0.00303877	0	7.86197	0	0	0	0	0
Bacteroidetes|Bacteroidia|Bacteroidales|Prevotellaceae|Prevotella|Otu0021	0.0114666	1.26788	0.0118245	0.0823384	0.094518	0.00568861	0.625	0.0438404	0.0642674	0.426086	0.452944	0.0447427	0.0346206	0.334276	0.0128999	0.0139978	0.0537965	0.093985	21.226	0.0443361	0.12117	0.0201518	0.0101317	0.127907	0.0724716	0	0.0124657	0.00544766	0.0212714	0.0070373	12.048	1.7064	0	1.66115	0.186062	0
Bacteroidetes|Bacteroidia|Bacteroidales|Prevotellaceae|Prevotella|Otu0030	0	0.00231787	0.023649	0	0	0.0483531	0	0	0	0	0	0	0.0314733	0.264482	0	0	0	0	0.337564	0	2.31954	0	8.15603	0.565891	0	0.777426	0	0	0.00303877	0	0	0	0	3.81643	0	0
Bacteroidetes|Bacteroidia|Bacteroidales|Prevotellaceae|Prevotella|Otu0032	0	0.00695362	0	0	0	0	0	0	0	0.437922	0	0	0.00314733	0.620799	0.154799	0	0	0	0.0270051	0	0	0.134345	0	0	0	0	0.0529793	0.00272383	0	4.1133	0.12003	0	0	0.268097	1.50203	0
Bacteroidetes|Bacteroidia|Bacteroidales|Prevotellaceae|Prevotella|Otu0052	0	0	0	0	0	0.0426645	0	0	0	0	0	0	0	0.0330603	0	0	0	0	0	0	0	0	6.60588	0	0	0.547077	0	0	0.00607755	0	0	0	0	0.168217	0	0.448203
Bacteroidetes|Bacteroidia|Bacteroidales|Prevotellaceae|Prevotella|Otu0054	0	0	0	0	0	0	0	0	0	0	0	0	0	0	11.1197	0	0	0	0	0	0	0	0	0	0	0	0	0	0	0	0	0	0	0	0	0
Bacteroidetes|Bacteroidia|Bacteroidales|Prevotellaceae|Prevotella|Otu0058	0	0	0.0118245	0	0	0	0	0	0	0	0	0	0	0	0	0	0	0	0	0	0	0	0	0	0	0	0	0	0	0	0	0	0	0	2.62855	0
Bacteroidetes|Bacteroidia|Bacteroidales|Prevotellaceae|Prevotella|Otu0094	0	0	0	0	0	0	0	0	0	0	0	0	0	0	0	0	0	0	0	0	0	0	0.0405268	0.263566	0	0	0	0	0.0607755	0	3.36084	0	0	0	0	0
Bacteroidetes|Bacteroidia|Bacteroidales|Prevotellaceae|Prevotella|Otu0098	0	0	0	0	0	0	0	0	0	0	0	0	0	0	0	0	0	0	0	0	0	0	0	1.13953	0	0	0	0	0	0	0	0	0	0	0	0
Bacteroidetes|Bacteroidia|Bacteroidales|Prevotellaceae|Prevotella|Otu0143	0	0	0	0	0	0	0	0	0	0	0	0	0	0	0.0128999	0	0	0	0	0	0	0.107476	0	0	0	0	0	0	0	0.46798	0	0	0	0	0	0
Bacteroidetes|Bacteroidia|Bacteroidales|Prevotellaceae|Prevotella|Otu0145	0	0	0	0	0	0	0	0	0	0	0	0	0	0	0	0	0	0	0	0	0	0.322429	0	0.375969	0	0	0	0	0	0	0	0	0	0	0	0
Bacteroidetes|Bacteroidia|Bacteroidales|Prevotellaceae|Prevotella|Otu0175	0	0.00695362	0	0	0	0	0	0	0	0	0	0	0.00314733	0	0.0128999	0.0699888	0	0	0.0675128	0.022168	0	0	0	0	0	0	0	0	0	0	0	0	0.188394	0	0	0
Bacteroidetes|Bacteroidia|Bacteroidales|Prevotellaceae|Prevotella|Otu0207	0	0	0	0	0	0	0	0	0	0.0355072	0	0	0.160514	0.00734673	0	0	0	0	0	0	0	0	0	0	0	0	0	0	0	0	0	0	0	0	0	0
Bacteroidetes|Bacteroidia|Bacteroidales|Prevotellaceae|Prevotella|Otu0234	0	0	0	0	0	0.0028443	0	0	0	0	0	0	0	0	0	0	0	0	0	0	0	0	0.385005	0	0	0	0	0	0	0	0	0	0	0	0	0
Bacteroidetes|Bacteroidia|Bacteroidales|Prevotellaceae|Prevotella|Otu0269	0	0	0	0	0	0	0	0	0	0	0	0	0.0849778	0	0	0	0	0	0	0	0	0	0	0	0	0	0	0	0	0	0	0	0	0	0	0
Bacteroidetes|Bacteroidia|Bacteroidales|Prevotellaceae|Prevotella|Otu0272	0.0114666	0	0	0	0	0	0	0	0	0.260386	0.0503271	0	0	0	0	0	0	0	0	0	0	0	0	0	0	0.0287936	0	0	0.00303877	0	0	0	0	0	0	0
Bacteroidetes|Bacteroidia|Bacteroidales|Prevotellaceae|Prevotella|Otu0289	0	0	0	0	0	0	0	0	0	0	0	0	0	0	0	0	0	0	0	0	0	0	0	0	0.0724716	0	0	0	0	0	0	0	0	0	0	0
Bacteroidetes|Bacteroidia|Bacteroidales|Prevotellaceae|Prevotella|Otu0309	0	0	0	0	0	0	0	0	0	0	0	0	0	0	0	0	0	0	0	0	0	0	0	0	0	0	0	0	0	0.0070373	0.210053	0	0	0	0	0
Bacteroidetes|Bacteroidia|Bacteroidales|Prevotellaceae|Prevotella|Otu0446	0	0	0	0	0	0	0	0.0438404	0	0	0	0	0	0	0	0	0	0	0	0.022168	0	0	0	0	0	0	0	0	0	0	0	0	0	0.00525679	0	0
Bacteroidetes|Bacteroidia|Bacteroidales|Prevotellaceae|Prevotella|Otu0447	0	0	0	0	0	0	0	0	0	0	0	0	0	0.0110201	0	0	0	0	0	0	0	0	0	0	0	0	0	0	0	0	0	0	0	0	0	0
Bacteroidetes|Bacteroidia|Bacteroidales|Prevotellaceae|Prevotella|Otu0461	0	0	0	0	0	0	0	0	0	0	0	0	0	0	0	0	0	0	0	0	0	0	0.0303951	0	0	0	0	0	0	0	0	0	0	0	0	0
Bacteroidetes|Bacteroidia|Bacteroidales|Prevotellaceae|Prevotella|Otu0467	0	0	0	0	0	0	0	0	0	0.0118357	0	0	0	0.00367336	0	0	0	0	0	0	0	0	0	0	0	0	0	0	0	0	0	0	0	0	0	0
Bacteroidetes|Bacteroidia|Bacteroidales|Prevotellaceae|Prevotella|Otu0468	0	0	0	0	0	0	0	0	0	0.0236714	0	0	0	0	0	0	0	0	0	0	0	0	0	0	0	0	0	0	0	0	0	0	0	0	0	0
Bacteroidetes|Bacteroidia|Bacteroidales|Prevotellaceae|Prevotella|Otu0472	0	0	0	0	0	0	0	0	0	0	0	0	0	0	0	0	0	0	0	0	0	0	0	0	0.00724716	0	0	0	0	0	0	0	0	0	0	0
Bacteroidetes|Bacteroidia|Bacteroidales|Prevotellaceae|Prevotella|Otu0482	0	0	0	0	0	0	0	0	0	0	0	0	0	0	0	0	0	0	0	0	0	0	0	0.00775194	0	0	0	0	0	0	0	0	0	0	0	0
Bacteroidetes|Bacteroidia|Bacteroidales|Prevotellaceae|Prevotella|Otu0611	0	0	0	0	0	0	0	0	0	0.0118357	0	0	0	0	0	0	0	0	0	0	0	0	0	0	0	0	0	0	0	0	0	0	0	0	0	0
Bacteroidetes|Bacteroidia|Bacteroidales|Prevotellaceae|Prevotella|Otu0628	0	0	0	0	0	0	0	0	0	0	0	0	0	0	0	0	0	0	0	0	0	0	0	0.00387597	0	0	0	0	0	0	0	0	0	0	0	0
Bacteroidetes|Bacteroidia|Bacteroidales|Prevotellaceae|Prevotella|Otu0635	0	0	0	0	0	0	0	0	0	0	0	0	0	0	0.0128999	0	0	0	0	0	0	0	0	0	0	0	0	0	0	0	0	0	0	0	0	0
Bacteroidetes|Bacteroidia|Bacteroidales|Prevotellaceae|Prevotellaceae_unclassified	0	0	0	0	0	0.0199101	0	0	0	0.0946858	0.100654	0	0.0535045	0.0551005	0	0	0	0	0.0135026	0	0	0.0806072	3.28267	0.0775194	0	15.059	0.00623286	0.0435813	0	0	0	0	0	0.0315408	0.0372124	2.06472
Bacteroidetes|Bacteroidia|Bacteroidales|Prevotellaceae|Prevotellaceae_unclassified|Otu0048	0	0	0	0	0	0.0142215	0	0	0	0.0946858	0.100654	0	0.0283259	0.0551005	0	0	0	0	0.0135026	0	0	0.0806072	2.53293	0.0155039	0	15.0302	0	0	0	0	0	0	0	0.0315408	0.0372124	0.546807
Bacteroidetes|Bacteroidia|Bacteroidales|Prevotellaceae|Prevotellaceae_unclassified|Otu0072	0	0	0	0	0	0	0	0	0	0	0	0	0.00629465	0	0	0	0	0	0	0	0	0	0	0	0	0	0	0.0435813	0	0	0	0	0	0	0	1.51791
Bacteroidetes|Bacteroidia|Bacteroidales|Prevotellaceae|Prevotellaceae_unclassified|Otu0171	0	0	0	0	0	0.00568861	0	0	0	0	0	0	0.018884	0	0	0	0	0	0	0	0	0	0.749747	0.0620155	0	0.0287936	0	0	0	0	0	0	0	0	0	0
Bacteroidetes|Bacteroidia|Bacteroidales|Prevotellaceae|Prevotellaceae_unclassified|Otu0509	0	0	0	0	0	0	0	0	0	0	0	0	0	0	0	0	0	0	0	0	0	0	0	0	0	0	0.00623286	0	0	0	0	0	0	0	0	0
Bacteroidetes|Bacteroidia|Bacteroidales|Rikenellaceae	0	0.018543	0.0118245	0	0	0	0	0	0	0.0355072	0.100654	0.00745712	0.00629465	0.00367336	0.0128999	0	0	0.18797	0.094518	0	0.01731	0.0134345	0	0.399225	0.19205	0	0.00311643	0	0.00303878	0.00351865	0.135034	0	0	0.0157704	0	0
Bacteroidetes|Bacteroidia|Bacteroidales|Rikenellaceae|Alistipes	0	0.018543	0.0118245	0	0	0	0	0	0	0.0355072	0.100654	0.00745712	0.00629465	0.00367336	0.0128999	0	0	0.18797	0.094518	0	0.01731	0.0134345	0	0.399225	0.19205	0	0.00311643	0	0.00303878	0.00351865	0.135034	0	0	0.0157704	0	0
Bacteroidetes|Bacteroidia|Bacteroidales|Rikenellaceae|Alistipes|Otu0168	0	0.0115894	0	0	0	0	0	0	0	0.0355072	0.0503271	0	0	0.00367336	0.0128999	0	0	0	0.094518	0	0	0.0134345	0	0.155039	0.112331	0	0.00311643	0	0.00303877	0.00351865	0.135034	0	0	0	0	0
Bacteroidetes|Bacteroidia|Bacteroidales|Rikenellaceae|Alistipes|Otu0191	0	0.00463575	0.0118245	0	0	0	0	0	0	0	0.0503271	0.00745712	0.00629465	0	0	0	0	0	0	0	0	0	0	0.205426	0.043483	0	0	0	0	0	0	0	0	0.0157704	0	0
Bacteroidetes|Bacteroidia|Bacteroidales|Rikenellaceae|Alistipes|Otu0332	0	0.00231787	0	0	0	0	0	0	0	0	0	0	0	0	0	0	0	0	0	0	0	0	0	0.00387597	0.0289887	0	0	0	0	0	0	0	0	0	0	0
Bacteroidetes|Bacteroidia|Bacteroidales|Rikenellaceae|Alistipes|Otu0371	0	0	0	0	0	0	0	0	0	0	0	0	0	0	0	0	0	0	0	0	0	0	0	0.0271318	0	0	0	0	0	0	0	0	0	0	0	0
Bacteroidetes|Bacteroidia|Bacteroidales|Rikenellaceae|Alistipes|Otu0484	0	0	0	0	0	0	0	0	0	0	0	0	0	0	0	0	0	0	0	0	0	0	0	0.00775194	0	0	0	0	0	0	0	0	0	0	0	0
Bacteroidetes|Bacteroidia|Bacteroidales|Rikenellaceae|Alistipes|Otu0494	0	0	0	0	0	0	0	0	0	0	0	0	0	0	0	0	0	0	0	0	0	0	0	0	0.00724716	0	0	0	0	0	0	0	0	0	0	0
Bacteroidetes|Bacteroidia|Bacteroidales|Rikenellaceae|Alistipes|Otu0495	0	0	0	0	0	0	0	0	0	0	0	0	0	0	0	0	0	0.18797	0	0	0	0	0	0	0	0	0	0	0	0	0	0	0	0	0	0
Bacteroidetes|Bacteroidia|Bacteroidales|Rikenellaceae|Alistipes|Otu0573	0	0	0	0	0	0	0	0	0	0	0	0	0	0	0	0	0	0	0	0	0.01731	0	0	0	0	0	0	0	0	0	0	0	0	0	0	0
Bacteroidetes|Cytophagia	3.14184	0	0.118245	0	0	0	0.0625	0.0438404	0	0	0	0	0	0.00367336	0	0	4.29603	0	0	0	0	0	0	0.0232558	0.00724716	0	0	0	0	0	0	0	0	0	0	0.149401
Bacteroidetes|Cytophagia|Cytophagales	3.14184	0	0.118245	0	0	0	0.0625	0.0438404	0	0	0	0	0	0.00367336	0	0	4.29603	0	0	0	0	0	0	0.0232558	0.00724716	0	0	0	0	0	0	0	0	0	0	0.149401
Bacteroidetes|Cytophagia|Cytophagales|Cytophagaceae	3.14184	0	0.118245	0	0	0	0.0625	0.0438404	0	0	0	0	0	0.00367336	0	0	4.29603	0	0	0	0	0	0	0.0232558	0.00724716	0	0	0	0	0	0	0	0	0	0	0.149401
Bacteroidetes|Cytophagia|Cytophagales|Cytophagaceae|Adhaeribacter	0	0	0	0	0	0	0	0	0	0	0	0	0	0	0	0	3.08177	0	0	0	0	0	0	0	0	0	0	0	0	0	0	0	0	0	0	0
Bacteroidetes|Cytophagia|Cytophagales|Cytophagaceae|Adhaeribacter|Otu0086	0	0	0	0	0	0	0	0	0	0	0	0	0	0	0	0	3.08177	0	0	0	0	0	0	0	0	0	0	0	0	0	0	0	0	0	0	0
Bacteroidetes|Cytophagia|Cytophagales|Cytophagaceae|Cytophagaceae_unclassified	0	0	0	0	0	0	0	0	0	0	0	0	0	0	0	0	0	0	0	0	0	0	0	0	0	0	0	0	0	0	0	0	0	0	0	0.0926286
Bacteroidetes|Cytophagia|Cytophagales|Cytophagaceae|Cytophagaceae_unclassified|Otu0250	0	0	0	0	0	0	0	0	0	0	0	0	0	0	0	0	0	0	0	0	0	0	0	0	0	0	0	0	0	0	0	0	0	0	0	0.0926286
Bacteroidetes|Cytophagia|Cytophagales|Cytophagaceae|Dyadobacter	0	0	0	0	0	0	0	0	0	0	0	0	0	0	0	0	0	0	0	0	0	0	0	0	0.00724716	0	0	0	0	0	0	0	0	0	0	0
Bacteroidetes|Cytophagia|Cytophagales|Cytophagaceae|Dyadobacter|Otu0464	0	0	0	0	0	0	0	0	0	0	0	0	0	0	0	0	0	0	0	0	0	0	0	0	0.00724716	0	0	0	0	0	0	0	0	0	0	0
Bacteroidetes|Cytophagia|Cytophagales|Cytophagaceae|Hymenobacter	3.14184	0	0	0	0	0	0	0.0438404	0	0	0	0	0	0.00367336	0	0	1.21426	0	0	0	0	0	0	0.0232558	0	0	0	0	0	0	0	0	0	0	0	0
Bacteroidetes|Cytophagia|Cytophagales|Cytophagaceae|Hymenobacter|Otu0105	3.14184	0	0	0	0	0	0	0	0	0	0	0	0	0	0	0	0	0	0	0	0	0	0	0	0	0	0	0	0	0	0	0	0	0	0	0
Bacteroidetes|Cytophagia|Cytophagales|Cytophagaceae|Hymenobacter|Otu0137	0	0	0	0	0	0	0	0	0	0	0	0	0	0	0	0	1.21426	0	0	0	0	0	0	0	0	0	0	0	0	0	0	0	0	0	0	0
Bacteroidetes|Cytophagia|Cytophagales|Cytophagaceae|Hymenobacter|Otu0378	0	0	0	0	0	0	0	0	0	0	0	0	0	0.00367336	0	0	0	0	0	0	0	0	0	0.0232558	0	0	0	0	0	0	0	0	0	0	0	0
Bacteroidetes|Cytophagia|Cytophagales|Cytophagaceae|Hymenobacter|Otu0621	0	0	0	0	0	0	0	0.0438404	0	0	0	0	0	0	0	0	0	0	0	0	0	0	0	0	0	0	0	0	0	0	0	0	0	0	0	0
Bacteroidetes|Cytophagia|Cytophagales|Cytophagaceae|Pontibacter	0	0	0.118245	0	0	0	0.0625	0	0	0	0	0	0	0	0	0	0	0	0	0	0	0	0	0	0	0	0	0	0	0	0	0	0	0	0	0
Bacteroidetes|Cytophagia|Cytophagales|Cytophagaceae|Pontibacter|Otu0322	0	0	0.118245	0	0	0	0.0625	0	0	0	0	0	0	0	0	0	0	0	0	0	0	0	0	0	0	0	0	0	0	0	0	0	0	0	0	0
Bacteroidetes|Cytophagia|Cytophagales|Cytophagaceae|Spirosoma	0	0	0	0	0	0	0	0	0	0	0	0	0	0	0	0	0	0	0	0	0	0	0	0	0	0	0	0	0	0	0	0	0	0	0	0.0567723
Bacteroidetes|Cytophagia|Cytophagales|Cytophagaceae|Spirosoma|Otu0292	0	0	0	0	0	0	0	0	0	0	0	0	0	0	0	0	0	0	0	0	0	0	0	0	0	0	0	0	0	0	0	0	0	0	0	0.0567723
Bacteroidetes|Flavobacteriia	0	0	0.0472981	0	6.75803	0.0028443	0	0.438404	8.35476	0.0473429	0.150981	0	0.428036	0	0.0257998	11.7861	0.238242	0	0	0	0	0	0.0506586	0	0	0	0.0747943	0	0.00607755	0	0	0	0.4809	0	0	0.00597604
Bacteroidetes|Flavobacteriia|Flavobacteriales	0	0	0.0472981	0	6.75803	0.0028443	0	0.438404	8.35476	0.0473429	0.150981	0	0.428036	0	0.0257998	11.7861	0.238242	0	0	0	0	0	0.0506586	0	0	0	0.0747943	0	0.00607755	0	0	0	0.4809	0	0	0.00597604
Bacteroidetes|Flavobacteriia|Flavobacteriales|Cryomorphaceae	0	0	0.0472981	0	0	0	0	0	0	0	0	0	0	0	0	0	0	0	0	0	0	0	0	0	0	0	0	0	0	0	0	0	0	0	0	0
Bacteroidetes|Flavobacteriia|Flavobacteriales|Cryomorphaceae|Cryomorphaceae_unclassified	0	0	0.023649	0	0	0	0	0	0	0	0	0	0	0	0	0	0	0	0	0	0	0	0	0	0	0	0	0	0	0	0	0	0	0	0	0
Bacteroidetes|Flavobacteriia|Flavobacteriales|Cryomorphaceae|Cryomorphaceae_unclassified|Otu0522	0	0	0.023649	0	0	0	0	0	0	0	0	0	0	0	0	0	0	0	0	0	0	0	0	0	0	0	0	0	0	0	0	0	0	0	0	0
Bacteroidetes|Flavobacteriia|Flavobacteriales|Cryomorphaceae|Wandonia	0	0	0.023649	0	0	0	0	0	0	0	0	0	0	0	0	0	0	0	0	0	0	0	0	0	0	0	0	0	0	0	0	0	0	0	0	0
Bacteroidetes|Flavobacteriia|Flavobacteriales|Cryomorphaceae|Wandonia|Otu0480	0	0	0.023649	0	0	0	0	0	0	0	0	0	0	0	0	0	0	0	0	0	0	0	0	0	0	0	0	0	0	0	0	0	0	0	0	0
Bacteroidetes|Flavobacteriia|Flavobacteriales|Flavobacteriaceae	0	0	0	0	6.75803	0.0028443	0	0.438404	8.35476	0.0473429	0.150981	0	0.428036	0	0.0257998	11.7861	0.238242	0	0	0	0	0	0.0506586	0	0	0	0.0747943	0	0.00607755	0	0	0	0.4809	0	0	0.00597604
Bacteroidetes|Flavobacteriia|Flavobacteriales|Flavobacteriaceae|Capnocytophaga	0	0	0	0	0	0	0	0	0	0	0	0	0	0	0	0.0139978	0	0	0	0	0	0	0	0	0	0	0.0373972	0	0	0	0	0	0.4809	0	0	0.00298802
Bacteroidetes|Flavobacteriia|Flavobacteriales|Flavobacteriaceae|Capnocytophaga|Otu0122	0	0	0	0	0	0	0	0	0	0	0	0	0	0	0	0.0139978	0	0	0	0	0	0	0	0	0	0	0.0373972	0	0	0	0	0	0.4809	0	0	0.00298802
Bacteroidetes|Flavobacteriia|Flavobacteriales|Flavobacteriaceae|Chryseobacterium	0	0	0	0	6.75803	0	0	0	8.35476	0.0473429	0	0	0.428036	0	0.0257998	0	0.238242	0	0	0	0	0	0	0	0	0	0.0373972	0	0	0	0	0	0	0	0	0
Bacteroidetes|Flavobacteriia|Flavobacteriales|Flavobacteriaceae|Chryseobacterium|Otu0084	0	0	0	0	0	0	0	0	8.35476	0.0473429	0	0	0.428036	0	0.0257998	0	0.0153704	0	0	0	0	0	0	0	0	0	0	0	0	0	0	0	0	0	0	0
Bacteroidetes|Flavobacteriia|Flavobacteriales|Flavobacteriaceae|Chryseobacterium|Otu0140	0	0	0	0	6.75803	0	0	0	0	0	0	0	0	0	0	0	0	0	0	0	0	0	0	0	0	0	0.0373972	0	0	0	0	0	0	0	0	0
Bacteroidetes|Flavobacteriia|Flavobacteriales|Flavobacteriaceae|Chryseobacterium|Otu0262	0	0	0	0	0	0	0	0	0	0	0	0	0	0	0	0	0.222871	0	0	0	0	0	0	0	0	0	0	0	0	0	0	0	0	0	0	0
Bacteroidetes|Flavobacteriia|Flavobacteriales|Flavobacteriaceae|Cloacibacterium	0	0	0	0	0	0	0	0	0	0	0.150981	0	0	0	0	0	0	0	0	0	0	0	0.0506586	0	0	0	0	0	0	0	0	0	0	0	0	0
Bacteroidetes|Flavobacteriia|Flavobacteriales|Flavobacteriaceae|Cloacibacterium|Otu0360	0	0	0	0	0	0	0	0	0	0	0.150981	0	0	0	0	0	0	0	0	0	0	0	0.0506586	0	0	0	0	0	0	0	0	0	0	0	0	0
Bacteroidetes|Flavobacteriia|Flavobacteriales|Flavobacteriaceae|Flavobacteriaceae_unclassified	0	0	0	0	0	0	0	0.438404	0	0	0	0	0	0	0	0	0	0	0	0	0	0	0	0	0	0	0	0	0	0	0	0	0	0	0	0.00298802
Bacteroidetes|Flavobacteriia|Flavobacteriales|Flavobacteriaceae|Flavobacteriaceae_unclassified|Otu0339	0	0	0	0	0	0	0	0.438404	0	0	0	0	0	0	0	0	0	0	0	0	0	0	0	0	0	0	0	0	0	0	0	0	0	0	0	0
Bacteroidetes|Flavobacteriia|Flavobacteriales|Flavobacteriaceae|Flavobacteriaceae_unclassified|Otu0526	0	0	0	0	0	0	0	0	0	0	0	0	0	0	0	0	0	0	0	0	0	0	0	0	0	0	0	0	0	0	0	0	0	0	0	0.00298802
Bacteroidetes|Flavobacteriia|Flavobacteriales|Flavobacteriaceae|Flavobacterium	0	0	0	0	0	0.0028443	0	0	0	0	0	0	0	0	0	0	0	0	0	0	0	0	0	0	0	0	0	0	0.00607755	0	0	0	0	0	0	0
Bacteroidetes|Flavobacteriia|Flavobacteriales|Flavobacteriaceae|Flavobacterium|Otu0510	0	0	0	0	0	0	0	0	0	0	0	0	0	0	0	0	0	0	0	0	0	0	0	0	0	0	0	0	0.00607755	0	0	0	0	0	0	0
Bacteroidetes|Flavobacteriia|Flavobacteriales|Flavobacteriaceae|Flavobacterium|Otu0554	0	0	0	0	0	0.0028443	0	0	0	0	0	0	0	0	0	0	0	0	0	0	0	0	0	0	0	0	0	0	0	0	0	0	0	0	0	0
Bacteroidetes|Flavobacteriia|Flavobacteriales|Flavobacteriaceae|Planobacterium	0	0	0	0	0	0	0	0	0	0	0	0	0	0	0	11.7721	0	0	0	0	0	0	0	0	0	0	0	0	0	0	0	0	0	0	0	0
Bacteroidetes|Flavobacteriia|Flavobacteriales|Flavobacteriaceae|Planobacterium|Otu0055	0	0	0	0	0	0	0	0	0	0	0	0	0	0	0	11.7721	0	0	0	0	0	0	0	0	0	0	0	0	0	0	0	0	0	0	0	0
Bacteroidetes|Sphingobacteriia	0	0.199337	0.0118245	0	0	0.113772	2	10.4779	4.56298	0.591786	0	0.0223714	0.00629465	0.238769	0	1.00784	0.122963	8.55263	33.3783	0	0.01731	0.100759	0	0.0891473	0.0760952	0	0	0.00272383	0	0.0281492	0	0	0.0123943	0	0.608931	0.334658
Bacteroidetes|Sphingobacteriia|Sphingobacteriales	0	0.199337	0.0118245	0	0	0.113772	2	10.4779	4.56298	0.591786	0	0.0223714	0.00629465	0.238769	0	1.00784	0.122963	8.55263	33.3783	0	0.01731	0.100759	0	0.0891473	0.0760952	0	0	0.00272383	0	0.0281492	0	0	0.0123943	0	0.608931	0.334658
Bacteroidetes|Sphingobacteriia|Sphingobacteriales|Chitinophagaceae	0	0.199337	0	0	0	0.113772	0	8.37352	0.0642674	0.591786	0	0.0149142	0.00629465	0.238769	0	1.00784	0.0845373	8.36466	33.3783	0	0.01731	0.100759	0	0.0891473	0	0	0	0.00272383	0	0	0	0	0	0	0.608931	0.00298802
Bacteroidetes|Sphingobacteriia|Sphingobacteriales|Chitinophagaceae|Chitinophagaceae_unclassified	0	0	0	0	0	0	0	8.37352	0.0321337	0	0	0.0149142	0	0	0	0.93785	0.0845373	0	0	0	0	0	0	0	0	0	0	0	0	0	0	0	0	0	0.253721	0.00298802
Bacteroidetes|Sphingobacteriia|Sphingobacteriales|Chitinophagaceae|Chitinophagaceae_unclassified|Otu0127	0	0	0	0	0	0	0	8.37352	0.0321337	0	0	0.0149142	0	0	0	0	0	0	0	0	0	0	0	0	0	0	0	0	0	0	0	0	0	0	0	0
Bacteroidetes|Sphingobacteriia|Sphingobacteriales|Chitinophagaceae|Chitinophagaceae_unclassified|Otu0190	0	0	0	0	0	0	0	0	0	0	0	0	0	0	0	0	0	0	0	0	0	0	0	0	0	0	0	0	0	0	0	0	0	0	0.253721	0
Bacteroidetes|Sphingobacteriia|Sphingobacteriales|Chitinophagaceae|Chitinophagaceae_unclassified|Otu0197	0	0	0	0	0	0	0	0	0	0	0	0	0	0	0	0.93785	0	0	0	0	0	0	0	0	0	0	0	0	0	0	0	0	0	0	0	0
Bacteroidetes|Sphingobacteriia|Sphingobacteriales|Chitinophagaceae|Chitinophagaceae_unclassified|Otu0331	0	0	0	0	0	0	0	0	0	0	0	0	0	0	0	0	0.0845374	0	0	0	0	0	0	0	0	0	0	0	0	0	0	0	0	0	0	0
Bacteroidetes|Sphingobacteriia|Sphingobacteriales|Chitinophagaceae|Chitinophagaceae_unclassified|Otu0549	0	0	0	0	0	0	0	0	0	0	0	0	0	0	0	0	0	0	0	0	0	0	0	0	0	0	0	0	0	0	0	0	0	0	0	0.00298802
Bacteroidetes|Sphingobacteriia|Sphingobacteriales|Chitinophagaceae|Hydrotalea	0	0	0	0	0	0	0	0	0	0	0	0	0	0	0	0	0	0	0	0	0	0	0	0	0	0	0	0	0	0	0	0	0	0	0.35521	0
Bacteroidetes|Sphingobacteriia|Sphingobacteriales|Chitinophagaceae|Hydrotalea|Otu0167	0	0	0	0	0	0	0	0	0	0	0	0	0	0	0	0	0	0	0	0	0	0	0	0	0	0	0	0	0	0	0	0	0	0	0.35521	0
Bacteroidetes|Sphingobacteriia|Sphingobacteriales|Chitinophagaceae|Sediminibacterium	0	0.199337	0	0	0	0.113772	0	0	0.0321337	0.591786	0	0	0.00629465	0.238769	0	0.0699888	0	8.36466	33.3783	0	0.01731	0.100759	0	0.0891473	0	0	0	0.00272383	0	0	0	0	0	0	0	0
Bacteroidetes|Sphingobacteriia|Sphingobacteriales|Chitinophagaceae|Sediminibacterium|Otu0024	0	0.199337	0	0	0	0	0	0	0	0.591786	0	0	0.00629465	0	0	0.0699888	0	8.36466	33.3783	0	0.01731	0.100759	0	0.0891473	0	0	0	0	0	0	0	0	0	0	0	0
Bacteroidetes|Sphingobacteriia|Sphingobacteriales|Chitinophagaceae|Sediminibacterium|Otu0166	0	0	0	0	0	0.113772	0	0	0.0321337	0	0	0	0	0.238769	0	0	0	0	0	0	0	0	0	0	0	0	0	0.00272383	0	0	0	0	0	0	0	0
Bacteroidetes|Sphingobacteriia|Sphingobacteriales|Sphingobacteriaceae	0	0	0.0118245	0	0	0	2	2.10434	4.49871	0	0	0.00745712	0	0	0	0	0.0384261	0.18797	0	0	0	0	0	0	0.0760952	0	0	0	0	0.0281492	0	0	0.0123943	0	0	0.33167
Bacteroidetes|Sphingobacteriia|Sphingobacteriales|Sphingobacteriaceae|Pedobacter	0	0	0	0	0	0	0	0	0	0	0	0	0	0	0	0	0	0	0	0	0	0	0	0	0	0	0	0	0	0	0	0	0	0	0	0.33167
Bacteroidetes|Sphingobacteriia|Sphingobacteriales|Sphingobacteriaceae|Pedobacter|Otu0163	0	0	0	0	0	0	0	0	0	0	0	0	0	0	0	0	0	0	0	0	0	0	0	0	0	0	0	0	0	0	0	0	0	0	0	0.33167
Bacteroidetes|Sphingobacteriia|Sphingobacteriales|Sphingobacteriaceae|Sphingobacterium	0	0	0.0118245	0	0	0	2	2.10434	4.49871	0	0	0.00745712	0	0	0	0	0.0384261	0.18797	0	0	0	0	0	0	0.0760952	0	0	0	0	0.0281492	0	0	0.0123943	0	0	0
Bacteroidetes|Sphingobacteriia|Sphingobacteriales|Sphingobacteriaceae|Sphingobacterium|Otu0112	0	0	0.0118245	0	0	0	2	0	4.49871	0	0	0	0	0	0	0	0.0384261	0.18797	0	0	0	0	0	0	0.0144943	0	0	0	0	0.0281492	0	0	0.0123943	0	0	0
Bacteroidetes|Sphingobacteriia|Sphingobacteriales|Sphingobacteriaceae|Sphingobacterium|Otu0213	0	0	0	0	0	0	0	2.10434	0	0	0	0.00745712	0	0	0	0	0	0	0	0	0	0	0	0	0	0	0	0	0	0	0	0	0	0	0	0
Bacteroidetes|Sphingobacteriia|Sphingobacteriales|Sphingobacteriaceae|Sphingobacterium|Otu0297	0	0	0	0	0	0	0	0	0	0	0	0	0	0	0	0	0	0	0	0	0	0	0	0	0.0616009	0	0	0	0	0	0	0	0	0	0	0
Chloroflexi	0	0	0	0	0	0	0	0	0	0	0	0	0	0	0	0	0	0	0	0	0	0	0	0	0	0	0	0	0	0	0	0	0	0	0	0.379478
Chloroflexi|Chloroflexi_unclassified	0	0	0	0	0	0	0	0	0	0	0	0	0	0	0	0	0	0	0	0	0	0	0	0	0	0	0	0	0	0	0	0	0	0	0	0.379478
Chloroflexi|Chloroflexi_unclassified|Chloroflexi_unclassified	0	0	0	0	0	0	0	0	0	0	0	0	0	0	0	0	0	0	0	0	0	0	0	0	0	0	0	0	0	0	0	0	0	0	0	0.379478
Chloroflexi|Chloroflexi_unclassified|Chloroflexi_unclassified|Chloroflexi_unclassified	0	0	0	0	0	0	0	0	0	0	0	0	0	0	0	0	0	0	0	0	0	0	0	0	0	0	0	0	0	0	0	0	0	0	0	0.379478
Chloroflexi|Chloroflexi_unclassified|Chloroflexi_unclassified|Chloroflexi_unclassified|Chloroflexi_unclassified	0	0	0	0	0	0	0	0	0	0	0	0	0	0	0	0	0	0	0	0	0	0	0	0	0	0	0	0	0	0	0	0	0	0	0	0.379478
Chloroflexi|Chloroflexi_unclassified|Chloroflexi_unclassified|Chloroflexi_unclassified|Chloroflexi_unclassified|Otu0154	0	0	0	0	0	0	0	0	0	0	0	0	0	0	0	0	0	0	0	0	0	0	0	0	0	0	0	0	0	0	0	0	0	0	0	0.379478
Deinococcus-Thermus	0.550396	0	0	0	0	0	0	0	0	0	0	0	0	0	0	0	0	0	0	0	0	0	0	0	1.05809	0	0.00934929	0	0.121551	0	0	0	0	0	0	0
Deinococcus-Thermus|Deinococci	0.550396	0	0	0	0	0	0	0	0	0	0	0	0	0	0	0	0	0	0	0	0	0	0	0	1.05809	0	0.00934929	0	0.121551	0	0	0	0	0	0	0
Deinococcus-Thermus|Deinococci|Deinococcales	0.550396	0	0	0	0	0	0	0	0	0	0	0	0	0	0	0	0	0	0	0	0	0	0	0	1.05809	0	0.00934929	0	0.121551	0	0	0	0	0	0	0
Deinococcus-Thermus|Deinococci|Deinococcales|Deinococcaceae	0.550396	0	0	0	0	0	0	0	0	0	0	0	0	0	0	0	0	0	0	0	0	0	0	0	1.05809	0	0.00934929	0	0.121551	0	0	0	0	0	0	0
Deinococcus-Thermus|Deinococci|Deinococcales|Deinococcaceae|Deinococcus	0.550396	0	0	0	0	0	0	0	0	0	0	0	0	0	0	0	0	0	0	0	0	0	0	0	1.05809	0	0.00934929	0	0.121551	0	0	0	0	0	0	0
Deinococcus-Thermus|Deinococci|Deinococcales|Deinococcaceae|Deinococcus|Otu0099	0	0	0	0	0	0	0	0	0	0	0	0	0	0	0	0	0	0	0	0	0	0	0	0	1.05809	0	0	0	0	0	0	0	0	0	0	0
Deinococcus-Thermus|Deinococci|Deinococcales|Deinococcaceae|Deinococcus|Otu0216	0.527462	0	0	0	0	0	0	0	0	0	0	0	0	0	0	0	0	0	0	0	0	0	0	0	0	0	0	0	0	0	0	0	0	0	0	0
Deinococcus-Thermus|Deinococci|Deinococcales|Deinococcaceae|Deinococcus|Otu0224	0	0	0	0	0	0	0	0	0	0	0	0	0	0	0	0	0	0	0	0	0	0	0	0	0	0	0.00934929	0	0.121551	0	0	0	0	0	0	0
Deinococcus-Thermus|Deinococci|Deinococcales|Deinococcaceae|Deinococcus|Otu0505	0.0229331	0	0	0	0	0	0	0	0	0	0	0	0	0	0	0	0	0	0	0	0	0	0	0	0	0	0	0	0	0	0	0	0	0	0	0
Firmicutes	9.34526	1.95165	2.74329	0.576369	0.661626	0.480687	4.1875	34.327	39.4923	12.2026	26.623	77.3304	0.261228	12.1662	11.1842	6.8449	42.9603	3.85338	7.3454	24.0967	34.2912	90.139	13.384	36.2287	76.9794	19.6948	3.03229	3.60908	68.4211	62.5053	35.3488	47.5282	2.34005	85.1706	50.7003	26.1003
Firmicutes|Bacilli	2.94691	0.275827	2.62504	0.164677	0.189036	0.395358	1.375	33.5818	38.6568	3.98864	24.6603	63.3184	0.166808	4.97374	10.952	6.71892	42.5991	0	3.75371	3.14786	7.66834	80.2714	9.17933	2.72868	75.5227	5.18284	3.01359	3.53553	68.0807	62.2027	10.6977	4.99373	2.27808	73.1483	50.274	15.705
Firmicutes|Bacilli|Bacillales	0.343997	0.00695362	2.4122	0.0411692	0	0.0142215	0.5	2.32354	1.44602	0.0118357	0	57.0022	0.0283259	0.235095	0.232198	0.0279955	39.0563	0	0.0405077	0	0.13848	2.06892	2.20871	0.0658915	0.710222	3.65678	0.0623286	0.729987	4.36976	1.95285	0.570143	1.45546	0.277633	0.299637	2.88227	0.755969
Firmicutes|Bacilli|Bacillales|Bacillaceae_1	0	0	0	0	0	0	0	0	0	0	0	0	0	0.0146935	0	0	0	0	0.0405077	0	0	0	0	0	0.221039	0	0.0249314	0	1.55585	0.387051	0.150038	0.0250941	0.0297464	0.226042	1.76928	0.00298802
Firmicutes|Bacilli|Bacillales|Bacillaceae_1|Bacillus	0	0	0	0	0	0	0	0	0	0	0	0	0	0.0146935	0	0	0	0	0.0135026	0	0	0	0	0	0.170308	0	0.0249314	0	1.48596	0.387051	0.150038	0.0250941	0.0297464	0.226042	1.76928	0.00298802
Firmicutes|Bacilli|Bacillales|Bacillaceae_1|Bacillus|Otu0046	0	0	0	0	0	0	0	0	0	0	0	0	0	0	0	0	0	0	0	0	0	0	0	0	0.119578	0	0.0249314	0	1.19728	0.387051	0.12003	0.0250941	0	0	1.76928	0.00298802
Firmicutes|Bacilli|Bacillales|Bacillaceae_1|Bacillus|Otu0179	0	0	0	0	0	0	0	0	0	0	0	0	0	0.0146935	0	0	0	0	0.0135026	0	0	0	0	0	0.0507302	0	0	0	0.0790081	0	0.0150038	0	0	0.226042	0	0
Firmicutes|Bacilli|Bacillales|Bacillaceae_1|Bacillus|Otu0183	0	0	0	0	0	0	0	0	0	0	0	0	0	0	0	0	0	0	0	0	0	0	0	0	0	0	0	0	0.209675	0	0.0150038	0	0.0297464	0	0	0
Firmicutes|Bacilli|Bacillales|Bacillaceae_1|Geobacillus	0	0	0	0	0	0	0	0	0	0	0	0	0	0	0	0	0	0	0.0270051	0	0	0	0	0	0.0507302	0	0	0	0.0698918	0	0	0	0	0	0	0
Firmicutes|Bacilli|Bacillales|Bacillaceae_1|Geobacillus|Otu0235	0	0	0	0	0	0	0	0	0	0	0	0	0	0	0	0	0	0	0.0270051	0	0	0	0	0	0.0507302	0	0	0	0.0698918	0	0	0	0	0	0	0
Firmicutes|Bacilli|Bacillales|Bacillaceae_2	0	0	0.023649	0.0411692	0	0	0.0625	0	0	0	0	57.0022	0	0	0	0	39.0025	0	0	0	0.10386	0	0	0	0	0	0	0	0	0	0	0	0	0	0	0
Firmicutes|Bacilli|Bacillales|Bacillaceae_2|Virgibacillus	0	0	0.023649	0.0411692	0	0	0.0625	0	0	0	0	57.0022	0	0	0	0	39.0025	0	0	0	0.10386	0	0	0	0	0	0	0	0	0	0	0	0	0	0	0
Firmicutes|Bacilli|Bacillales|Bacillaceae_2|Virgibacillus|Otu0007	0	0	0.023649	0.0411692	0	0	0.0625	0	0	0	0	57.0022	0	0	0	0	39.0025	0	0	0	0.10386	0	0	0	0	0	0	0	0	0	0	0	0	0	0	0
Firmicutes|Bacilli|Bacillales|Bacillales_Incertae_Sedis_XI	0	0.00231787	0	0	0	0	0	0	1.44602	0	0	0	0	0.220402	0.0128999	0.0279955	0	0	0	0	0	2.01518	0	0.0658915	0	0	0	0	0.00303878	0.059817	0	0	0.0520562	0.00525679	0	0.200197
Firmicutes|Bacilli|Bacillales|Bacillales_Incertae_Sedis_XI|Gemella	0	0.00231787	0	0	0	0	0	0	1.44602	0	0	0	0	0.220402	0.0128999	0.0279955	0	0	0	0	0	2.01518	0	0.0658915	0	0	0	0	0.00303878	0.059817	0	0	0.0520562	0.00525679	0	0.200197
Firmicutes|Bacilli|Bacillales|Bacillales_Incertae_Sedis_XI|Gemella|Otu0071	0	0.00231787	0	0	0	0	0	0	1.44602	0	0	0	0	0.220402	0.0128999	0.0279955	0	0	0	0	0	2.01518	0	0.0658915	0	0	0	0	0.00303877	0.059817	0	0	0.0520562	0.00525679	0	0.200197
Firmicutes|Bacilli|Bacillales|Bacillales_unclassified	0	0	0	0	0	0	0.03125	0	0	0	0	0	0	0	0	0	0	0	0	0	0	0	0	0	0	0.0287936	0	0	0.0881245	0	0.0300075	0	0.0272675	0	0	0
Firmicutes|Bacilli|Bacillales|Bacillales_unclassified|Bacillales_unclassified	0	0	0	0	0	0	0.03125	0	0	0	0	0	0	0	0	0	0	0	0	0	0	0	0	0	0	0.0287936	0	0	0.0881245	0	0.0300075	0	0.0272675	0	0	0
Firmicutes|Bacilli|Bacillales|Bacillales_unclassified|Bacillales_unclassified|Otu0251	0	0	0	0	0	0	0.03125	0	0	0	0	0	0	0	0	0	0	0	0	0	0	0	0	0	0	0	0	0	0.0546979	0	0.0150038	0	0.0272675	0	0	0
Firmicutes|Bacilli|Bacillales|Bacillales_unclassified|Bacillales_unclassified|Otu0333	0	0	0	0	0	0	0	0	0	0	0	0	0	0	0	0	0	0	0	0	0	0	0	0	0	0	0	0	0.027349	0	0.0150038	0	0	0	0	0
Firmicutes|Bacilli|Bacillales|Bacillales_unclassified|Bacillales_unclassified|Otu0507	0	0	0	0	0	0	0	0	0	0	0	0	0	0	0	0	0	0	0	0	0	0	0	0	0	0	0	0	0.00607755	0	0	0	0	0	0	0
Firmicutes|Bacilli|Bacillales|Bacillales_unclassified|Bacillales_unclassified|Otu0633	0	0	0	0	0	0	0	0	0	0	0	0	0	0	0	0	0	0	0	0	0	0	0	0	0	0.0287936	0	0	0	0	0	0	0	0	0	0
Firmicutes|Bacilli|Bacillales|Listeriaceae	0	0	0	0	0	0	0	0	0	0	0	0	0	0	0	0	0.0537965	0	0	0	0	0	0	0	0	0	0	0	0	0	0	0	0	0	0	0
Firmicutes|Bacilli|Bacillales|Listeriaceae|Brochothrix	0	0	0	0	0	0	0	0	0	0	0	0	0	0	0	0	0.0537965	0	0	0	0	0	0	0	0	0	0	0	0	0	0	0	0	0	0	0
Firmicutes|Bacilli|Bacillales|Listeriaceae|Brochothrix|Otu0374	0	0	0	0	0	0	0	0	0	0	0	0	0	0	0	0	0.0537965	0	0	0	0	0	0	0	0	0	0	0	0	0	0	0	0	0	0	0
Firmicutes|Bacilli|Bacillales|Paenibacillaceae_1	0.343997	0	0	0	0	0	0	0	0	0	0	0	0	0	0	0	0	0	0	0	0	0.0403036	0.0101317	0	0.00362358	0	0.0186986	0	0.993679	0	0.165041	0	0	0	0.246955	0
Firmicutes|Bacilli|Bacillales|Paenibacillaceae_1|Brevibacillus	0.0114666	0	0	0	0	0	0	0	0	0	0	0	0	0	0	0	0	0	0	0	0	0.0403036	0.0101317	0	0.00362358	0	0.0186986	0	0.993679	0	0.165041	0	0	0	0.246955	0
Firmicutes|Bacilli|Bacillales|Paenibacillaceae_1|Brevibacillus|Otu0082	0.0114666	0	0	0	0	0	0	0	0	0	0	0	0	0	0	0	0	0	0	0	0	0.0403036	0	0	0	0	0.0186986	0	0.993679	0	0.165041	0	0	0	0.246955	0
Firmicutes|Bacilli|Bacillales|Paenibacillaceae_1|Brevibacillus|Otu0550	0	0	0	0	0	0	0	0	0	0	0	0	0	0	0	0	0	0	0	0	0	0	0.0101317	0	0	0	0	0	0	0	0	0	0	0	0	0
Firmicutes|Bacilli|Bacillales|Paenibacillaceae_1|Brevibacillus|Otu0641	0	0	0	0	0	0	0	0	0	0	0	0	0	0	0	0	0	0	0	0	0	0	0	0	0.00362358	0	0	0	0	0	0	0	0	0	0	0
Firmicutes|Bacilli|Bacillales|Paenibacillaceae_1|Paenibacillus	0.332531	0	0	0	0	0	0	0	0	0	0	0	0	0	0	0	0	0	0	0	0	0	0	0	0	0	0	0	0	0	0	0	0	0	0	0
Firmicutes|Bacilli|Bacillales|Paenibacillaceae_1|Paenibacillus|Otu0273	0.298131	0	0	0	0	0	0	0	0	0	0	0	0	0	0	0	0	0	0	0	0	0	0	0	0	0	0	0	0	0	0	0	0	0	0	0
Firmicutes|Bacilli|Bacillales|Paenibacillaceae_1|Paenibacillus|Otu0443	0.0343997	0	0	0	0	0	0	0	0	0	0	0	0	0	0	0	0	0	0	0	0	0	0	0	0	0	0	0	0	0	0	0	0	0	0	0
Firmicutes|Bacilli|Bacillales|Paenibacillaceae_2	0	0	0	0	0	0	0	0	0	0	0	0	0	0	0.193498	0	0	0	0	0	0	0	0	0	0.48556	0	0.0186986	0.00544766	1.55281	1.48487	0.105026	0	0	0.0157704	0.828823	0.0627484
Firmicutes|Bacilli|Bacillales|Paenibacillaceae_2|Aneurinibacillus	0	0	0	0	0	0	0	0	0	0	0	0	0	0	0.193498	0	0	0	0	0	0	0	0	0	0.48556	0	0.0186986	0.00544766	1.55281	1.48487	0.105026	0	0	0.0157704	0.828823	0.0627484
Firmicutes|Bacilli|Bacillales|Paenibacillaceae_2|Aneurinibacillus|Otu0038	0	0	0	0	0	0	0	0	0	0	0	0	0	0	0.193498	0	0	0	0	0	0	0	0	0	0.48556	0	0.0186986	0.00544766	1.55281	1.48487	0.105026	0	0	0.0157704	0.828823	0.0627484
Firmicutes|Bacilli|Bacillales|Planococcaceae	0	0	0	0	0	0	0	0	0	0	0	0	0	0	0	0	0	0	0	0	0	0	0	0	0	0	0	0	0.0850857	0.0070373	0	0	0	0	0.0067659	0
Firmicutes|Bacilli|Bacillales|Planococcaceae|Lysinibacillus	0	0	0	0	0	0	0	0	0	0	0	0	0	0	0	0	0	0	0	0	0	0	0	0	0	0	0	0	0.0850857	0.0070373	0	0	0	0	0.0067659	0
Firmicutes|Bacilli|Bacillales|Planococcaceae|Lysinibacillus|Otu0249	0	0	0	0	0	0	0	0	0	0	0	0	0	0	0	0	0	0	0	0	0	0	0	0	0	0	0	0	0.0850857	0.0070373	0	0	0	0	0.0067659	0
Firmicutes|Bacilli|Bacillales|Staphylococcaceae	0	0.00463575	2.38855	0	0	0.0142215	0.40625	2.32354	0	0.0118357	0	0	0.0283259	0	0.0257998	0	0	0	0	0	0.03462	0.0134345	2.19858	0	0	3.62799	0	0.724539	0.0638143	0.0140746	0.12003	1.43036	0.168563	0.0525679	0.0304465	0.394418
Firmicutes|Bacilli|Bacillales|Staphylococcaceae|Jeotgalicoccus	0	0	0	0	0	0	0	0	0	0	0	0	0	0	0	0	0	0	0	0	0	0	0	0	0	0	0	0	0	0	0	0	0.0074366	0	0	0
Firmicutes|Bacilli|Bacillales|Staphylococcaceae|Jeotgalicoccus|Otu0436	0	0	0	0	0	0	0	0	0	0	0	0	0	0	0	0	0	0	0	0	0	0	0	0	0	0	0	0	0	0	0	0	0.0074366	0	0	0
Firmicutes|Bacilli|Bacillales|Staphylococcaceae|Salinicoccus	0	0	0	0	0	0	0	0	0	0	0	0	0	0	0	0	0	0	0	0	0	0	0	0	0	0	0	0	0	0	0	0	0	0.0367976	0	0
Firmicutes|Bacilli|Bacillales|Staphylococcaceae|Salinicoccus|Otu0376	0	0	0	0	0	0	0	0	0	0	0	0	0	0	0	0	0	0	0	0	0	0	0	0	0	0	0	0	0	0	0	0	0	0.0367976	0	0
Firmicutes|Bacilli|Bacillales|Staphylococcaceae|Staphylococcus	0	0.00463575	2.38855	0	0	0.0142215	0.40625	2.32354	0	0.0118357	0	0	0.0283259	0	0.0257998	0	0	0	0	0	0.03462	0.0134345	2.19858	0	0	3.62799	0	0.724539	0.0638143	0.0140746	0.12003	1.43036	0.161126	0.0157704	0.0304465	0.394418
Firmicutes|Bacilli|Bacillales|Staphylococcaceae|Staphylococcus|Otu0045	0	0.00463575	2.38855	0	0	0.0142215	0.40625	2.32354	0	0.0118357	0	0	0.0283259	0	0.0257998	0	0	0	0	0	0.03462	0.0134345	2.19858	0	0	3.62799	0	0.724539	0.0638143	0.0140746	0.12003	1.43036	0.161126	0.0157704	0.0304465	0.394418
Firmicutes|Bacilli|Bacillales|Thermoactinomycetaceae_1	0	0	0	0	0	0	0	0	0	0	0	0	0	0	0	0	0	0	0	0	0	0	0	0	0	0	0	0	0.027349	0	0	0	0	0	0	0.0956166
Firmicutes|Bacilli|Bacillales|Thermoactinomycetaceae_1|Thermoactinomycetaceae_1_unclassified	0	0	0	0	0	0	0	0	0	0	0	0	0	0	0	0	0	0	0	0	0	0	0	0	0	0	0	0	0.027349	0	0	0	0	0	0	0.0956166
Firmicutes|Bacilli|Bacillales|Thermoactinomycetaceae_1|Thermoactinomycetaceae_1_unclassified|Otu0230	0	0	0	0	0	0	0	0	0	0	0	0	0	0	0	0	0	0	0	0	0	0	0	0	0	0	0	0	0.027349	0	0	0	0	0	0	0.0956166
Firmicutes|Bacilli|Bacilli_unclassified	0	0	0	0	0	0	0	0	0	0	0	0	0	0	0	0	0	0	0	0	0	0	0	0	0	0	0	0	0.501398	0	0	0	0	0	0	0
Firmicutes|Bacilli|Bacilli_unclassified|Bacilli_unclassified	0	0	0	0	0	0	0	0	0	0	0	0	0	0	0	0	0	0	0	0	0	0	0	0	0	0	0	0	0.501398	0	0	0	0	0	0	0
Firmicutes|Bacilli|Bacilli_unclassified|Bacilli_unclassified|Bacilli_unclassified	0	0	0	0	0	0	0	0	0	0	0	0	0	0	0	0	0	0	0	0	0	0	0	0	0	0	0	0	0.501398	0	0	0	0	0	0	0
Firmicutes|Bacilli|Bacilli_unclassified|Bacilli_unclassified|Bacilli_unclassified|Otu0135	0	0	0	0	0	0	0	0	0	0	0	0	0	0	0	0	0	0	0	0	0	0	0	0	0	0	0	0	0.501398	0	0	0	0	0	0	0
Firmicutes|Bacilli|Lactobacillales	2.60291	0.268873	0.212841	0.123508	0.189036	0.381137	0.875	31.2582	37.2108	3.9768	24.6603	6.31618	0.138482	4.73864	10.7198	6.69093	3.54288	0	3.71321	3.14786	7.52986	78.2025	6.97062	2.66279	74.8125	1.52606	2.95126	2.80555	63.2096	60.2498	10.1275	3.53827	2.00045	72.8487	47.3917	14.9491
Firmicutes|Bacilli|Lactobacillales|Aerococcaceae	0	0	0	0	0	0	0	0	0	0.0118357	0	0	0	0	0	0	0	0	0	0	0	0	0	0	0	0	0	0	0	0	0.060015	0	0	0	0	0
Firmicutes|Bacilli|Lactobacillales|Aerococcaceae|Abiotrophia	0	0	0	0	0	0	0	0	0	0.0118357	0	0	0	0	0	0	0	0	0	0	0	0	0	0	0	0	0	0	0	0	0.060015	0	0	0	0	0
Firmicutes|Bacilli|Lactobacillales|Aerococcaceae|Abiotrophia|Otu0395	0	0	0	0	0	0	0	0	0	0.0118357	0	0	0	0	0	0	0	0	0	0	0	0	0	0	0	0	0	0	0	0	0.060015	0	0	0	0	0
Firmicutes|Bacilli|Lactobacillales|Carnobacteriaceae	0.0114666	0.118212	0	0	0	0	0.125	25.6028	0.224936	0	0	0.0447427	0	0.154281	0	4.21333	0	0	0.0405077	0	0	0.0201518	0.111449	0.0658915	1.23202	0.143968	0.0467464	0	0.00607755	0	0	0	0	0.0788519	0.0270636	0.749993
Firmicutes|Bacilli|Lactobacillales|Carnobacteriaceae|Atopostipes	0.0114666	0.00231787	0	0	0	0	0.0625	25.6028	0.224936	0	0	0.0298285	0	0.146935	0	0	0	0	0	0	0	0	0	0	1.23202	0	0	0	0	0	0	0	0	0	0.0270636	0
Firmicutes|Bacilli|Lactobacillales|Carnobacteriaceae|Atopostipes|Otu0050	0	0.00231787	0	0	0	0	0	25.559	0.224936	0	0	0.0298285	0	0.146935	0	0	0	0	0	0	0	0	0	0	1.0762	0	0	0	0	0	0	0	0	0	0.0270636	0
Firmicutes|Bacilli|Lactobacillales|Carnobacteriaceae|Atopostipes|Otu0215	0.0114666	0	0	0	0	0	0.0625	0.0438404	0	0	0	0	0	0	0	0	0	0	0	0	0	0	0	0	0.155814	0	0	0	0	0	0	0	0	0	0	0
Firmicutes|Bacilli|Lactobacillales|Carnobacteriaceae|Dolosigranulum	0	0	0	0	0	0	0	0	0	0	0	0	0	0	0	0	0	0	0	0	0	0	0	0	0	0.143968	0	0	0	0	0	0	0	0	0	0
Firmicutes|Bacilli|Lactobacillales|Carnobacteriaceae|Dolosigranulum|Otu0406	0	0	0	0	0	0	0	0	0	0	0	0	0	0	0	0	0	0	0	0	0	0	0	0	0	0.143968	0	0	0	0	0	0	0	0	0	0
Firmicutes|Bacilli|Lactobacillales|Carnobacteriaceae|Granulicatella	0	0.115894	0	0	0	0	0.0625	0	0	0	0	0.0149142	0	0.00734673	0	4.21333	0	0	0.0405077	0	0	0.0201518	0.111449	0.0658915	0	0	0.0467464	0	0.00607755	0	0	0	0	0.0788519	0	0.749993
Firmicutes|Bacilli|Lactobacillales|Carnobacteriaceae|Granulicatella|Otu0062	0	0.115894	0	0	0	0	0.0625	0	0	0	0	0.0149142	0	0.00734673	0	4.21333	0	0	0.0405077	0	0	0.0201518	0.111449	0.0658915	0	0	0.0467464	0	0.00607755	0	0	0	0	0.0788519	0	0.749993
Firmicutes|Bacilli|Lactobacillales|Enterococcaceae	0	0	0	0	0	0	0	0	0	0	0	0	0	0	0.0515996	0	0	0	0	0	0	0	0	0	0	0	0	0	0	0.760028	0	0	0	0	0	0
Firmicutes|Bacilli|Lactobacillales|Enterococcaceae|Enterococcus	0	0	0	0	0	0	0	0	0	0	0	0	0	0	0.0515996	0	0	0	0	0	0	0	0	0	0	0	0	0	0	0.760028	0	0	0	0	0	0
Firmicutes|Bacilli|Lactobacillales|Enterococcaceae|Enterococcus|Otu0115	0	0	0	0	0	0	0	0	0	0	0	0	0	0	0.0515996	0	0	0	0	0	0	0	0	0	0	0	0	0	0	0.760028	0	0	0	0	0	0
Firmicutes|Bacilli|Lactobacillales|Lactobacillaceae	0.0114666	0.0278145	0.0118245	0	0.141777	0	0	0.0438404	0	0	0	0	0	3.46398	0	0	3.05103	0	3.49716	3.05919	0	62.8468	0.182371	0.899225	8.14944	0	0	0	0	0.00351865	0.690173	0	0.00991547	68.9323	0	0.0179281
Firmicutes|Bacilli|Lactobacillales|Lactobacillaceae|Lactobacillus	0.0114666	0.0278145	0.0118245	0	0.141777	0	0	0.0438404	0	0	0	0	0	3.46398	0	0	3.05103	0	3.49716	3.05919	0	62.8468	0.182371	0.837209	8.14944	0	0	0	0	0.00351865	0.60015	0	0.00991547	68.9323	0	0.0179281
Firmicutes|Bacilli|Lactobacillales|Lactobacillaceae|Lactobacillus|Otu0008	0	0.0115894	0	0	0	0	0	0	0	0	0	0	0	0.734673	0	0	0	0	0.769646	0.0443361	0	50.9102	0.101317	0	0	0	0	0	0	0	0	0	0	15.5496	0	0.0179281
Firmicutes|Bacilli|Lactobacillales|Lactobacillaceae|Lactobacillus|Otu0010	0.0114666	0.0162251	0.0118245	0	0.141777	0	0	0.0438404	0	0	0	0	0	2.53829	0	0	0	0	2.56549	0.332521	0	0	0	0	0	0	0	0	0	0.00351865	0	0	0.00991547	49.1458	0	0
Firmicutes|Bacilli|Lactobacillales|Lactobacillaceae|Lactobacillus|Otu0033	0	0	0	0	0	0	0	0	0	0	0	0	0	0	0	0	3.05103	0	0	2.68233	0	0	0	0	4.29757	0	0	0	0	0	0	0	0	0	0	0
Firmicutes|Bacilli|Lactobacillales|Lactobacillaceae|Lactobacillus|Otu0034	0	0	0	0	0	0	0	0	0	0	0	0	0	0	0	0	0	0	0.0135026	0	0	5.36038	0	0.837209	1.60162	0	0	0	0	0	0.570143	0	0	0.373232	0	0
Firmicutes|Bacilli|Lactobacillales|Lactobacillaceae|Lactobacillus|Otu0037	0	0	0	0	0	0	0	0	0	0	0	0	0	0	0	0	0	0	0	0	0	6.57621	0.0810537	0	1.64148	0	0	0	0	0	0.0300075	0	0	0	0	0
Firmicutes|Bacilli|Lactobacillales|Lactobacillaceae|Lactobacillus|Otu0057	0	0	0	0	0	0	0	0	0	0	0	0	0	0.191015	0	0	0	0	0.148528	0	0	0	0	0	0	0	0	0	0	0	0	0	0	3.83746	0	0
Firmicutes|Bacilli|Lactobacillales|Lactobacillaceae|Lactobacillus|Otu0133	0	0	0	0	0	0	0	0	0	0	0	0	0	0	0	0	0	0	0	0	0	0	0	0	0.608762	0	0	0	0	0	0	0	0	0	0	0
Firmicutes|Bacilli|Lactobacillales|Lactobacillaceae|Lactobacillus|Otu0441	0	0	0	0	0	0	0	0	0	0	0	0	0	0	0	0	0	0	0	0	0	0	0	0	0	0	0	0	0	0	0	0	0	0.0157704	0	0
Firmicutes|Bacilli|Lactobacillales|Lactobacillaceae|Lactobacillus|Otu0470	0	0	0	0	0	0	0	0	0	0	0	0	0	0	0	0	0	0	0	0	0	0	0	0	0	0	0	0	0	0	0	0	0	0.0105136	0	0
Firmicutes|Bacilli|Lactobacillales|Lactobacillaceae|Pediococcus	0	0	0	0	0	0	0	0	0	0	0	0	0	0	0	0	0	0	0	0	0	0	0	0.0620155	0	0	0	0	0	0	0.0900225	0	0	0	0	0
Firmicutes|Bacilli|Lactobacillales|Lactobacillaceae|Pediococcus|Otu0285	0	0	0	0	0	0	0	0	0	0	0	0	0	0	0	0	0	0	0	0	0	0	0	0.0620155	0	0	0	0	0	0	0.0900225	0	0	0	0	0
Firmicutes|Bacilli|Lactobacillales|Leuconostocaceae	0	0	0	0	0	0	0	0	0	0	0	0	0	0	0	0	0	0	0	0	0	0	0	0	0	0	0	0	0	0	0	0	0.0148732	0.00525679	0.422869	0
Firmicutes|Bacilli|Lactobacillales|Leuconostocaceae|Leuconostoc	0	0	0	0	0	0	0	0	0	0	0	0	0	0	0	0	0	0	0	0	0	0	0	0	0	0	0	0	0	0	0	0	0.0148732	0	0.422869	0
Firmicutes|Bacilli|Lactobacillales|Leuconostocaceae|Leuconostoc|Otu0160	0	0	0	0	0	0	0	0	0	0	0	0	0	0	0	0	0	0	0	0	0	0	0	0	0	0	0	0	0	0	0	0	0	0	0.402571	0
Firmicutes|Bacilli|Lactobacillales|Leuconostocaceae|Leuconostoc|Otu0319	0	0	0	0	0	0	0	0	0	0	0	0	0	0	0	0	0	0	0	0	0	0	0	0	0	0	0	0	0	0	0	0	0.0148732	0	0.0202977	0
Firmicutes|Bacilli|Lactobacillales|Leuconostocaceae|Weissella	0	0	0	0	0	0	0	0	0	0	0	0	0	0	0	0	0	0	0	0	0	0	0	0	0	0	0	0	0	0	0	0	0	0.00525679	0	0
Firmicutes|Bacilli|Lactobacillales|Leuconostocaceae|Weissella|Otu0592	0	0	0	0	0	0	0	0	0	0	0	0	0	0	0	0	0	0	0	0	0	0	0	0	0	0	0	0	0	0	0	0	0	0.00525679	0	0
Firmicutes|Bacilli|Lactobacillales|Streptococcaceae	2.57998	0.122847	0.201017	0.123508	0.047259	0.381137	0.75	5.61157	36.9859	3.96497	24.6603	6.27144	0.138482	1.12038	10.6682	2.4776	0.491854	0	0.175533	0.0886721	7.52986	15.3355	6.6768	1.69767	65.431	1.38209	2.90451	2.80555	63.2035	59.4863	9.37734	3.53827	1.97566	3.8322	46.9418	14.1811
Firmicutes|Bacilli|Lactobacillales|Streptococcaceae|Lactococcus	0	0	0	0.0823384	0.047259	0.028443	0.09375	0	0	0	0	0.00745712	0.0125893	0.161628	3.37977	0.0139978	0	0	0.162031	0	0	4.76926	3.26241	0.00387597	65.4274	0.691045	2.87335	0.879797	62.4043	59.1098	8.53713	0.225847	0.00495773	3.48	46.7253	8.91027
Firmicutes|Bacilli|Lactobacillales|Streptococcaceae|Lactococcus|Otu0002	0	0	0	0.0823384	0.047259	0.028443	0.09375	0	0	0	0	0.00745712	0.0125893	0.161628	3.37977	0.0139978	0	0	0.162031	0	0	4.76926	3.26241	0.00387597	65.4238	0.691045	2.87335	0.879797	62.4012	59.1098	8.53713	0.225847	0.00495774	3.48	46.7219	8.91027
Firmicutes|Bacilli|Lactobacillales|Streptococcaceae|Lactococcus|Otu0435	0	0	0	0	0	0	0	0	0	0	0	0	0	0	0	0	0	0	0	0	0	0	0	0	0.00362358	0	0	0	0.00303877	0	0	0	0	0	0.00338295	0
Firmicutes|Bacilli|Lactobacillales|Streptococcaceae|Streptococcus	2.57998	0.122847	0.201017	0.0411692	0	0.352694	0.65625	5.61157	36.9859	3.96497	24.6603	6.26398	0.125893	0.958748	7.28844	2.46361	0.491854	0	0.0135026	0.0886721	7.52986	10.5663	3.41439	1.6938	0.00362358	0.691045	0.0311643	1.92575	0.799198	0.376495	0.84021	3.31242	1.9707	0.352205	0.216509	5.27086
Firmicutes|Bacilli|Lactobacillales|Streptococcaceae|Streptococcus|Otu0011	2.32771	0.118212	0.201017	0.0411692	0	0.352694	0.65625	5.56773	36.9859	3.96497	11.7262	5.52573	0.122746	0.903648	0.141899	0.391937	0.461113	0	0.0135026	0.0886721	7.51255	9.96843	1.28673	0.895349	0	0.431903	0.0311643	1.795	0.799198	0.372977	0.795199	3.31242	1.9707	0.352205	0.0744249	5.27086
Firmicutes|Bacilli|Lactobacillales|Streptococcaceae|Streptococcus|Otu0039	0.252265	0.00463575	0	0	0	0	0	0.0438404	0	0	12.9341	0.738255	0.00314733	0.0551005	7.14654	2.07167	0.0307409	0	0	0	0.01731	0.450057	0.486322	0.205426	0.00362358	0.0287936	0	0.130744	0	0.00351865	0	0	0	0	0.142084	0
Firmicutes|Bacilli|Lactobacillales|Streptococcaceae|Streptococcus|Otu0113	0	0	0	0	0	0	0	0	0	0	0	0	0	0	0	0	0	0	0	0	0	0.14778	1.64134	0.112403	0	0.230348	0	0	0	0	0.0450113	0	0	0	0	0
Firmicutes|Bacilli|Lactobacillales|Streptococcaceae|Streptococcus|Otu0187	0	0	0	0	0	0	0	0	0	0	0	0	0	0	0	0	0	0	0	0	0	0	0	0.306202	0	0	0	0	0	0	0	0	0	0	0	0
Firmicutes|Bacilli|Lactobacillales|Streptococcaceae|Streptococcus|Otu0218	0	0	0	0	0	0	0	0	0	0	0	0	0	0	0	0	0	0	0	0	0	0	0	0.174419	0	0	0	0	0	0	0	0	0	0	0	0
Firmicutes|Clostridia	0.538929	0.162251	0.0945962	0.329354	0.236295	0.0711076	2.34375	0.613766	0.546272	7.57486	0.805234	0.0372856	0.0660939	2.73298	0.193498	0.0979843	0.0153704	3.47744	2.99757	0.554201	0.1731	0.362733	1.16515	1.24806	1.15592	5.61474	0.0186986	0.0653719	0.109396	0.292048	15.3638	5.67127	0.0347042	11.1023	0.280785	0.101593
Firmicutes|Clostridia|Clostridiales	0.538929	0.162251	0.0945962	0.329354	0.236295	0.0711076	2.34375	0.613766	0.546272	7.55119	0.805234	0.0372856	0.0660939	2.73298	0.193498	0.0979843	0.0153704	3.47744	2.99757	0.554201	0.1731	0.362733	1.16515	1.24806	1.15592	5.61474	0.0186986	0.0653719	0.109396	0.292048	15.3638	5.67127	0.0347042	11.1023	0.280785	0.101593
Firmicutes|Clostridia|Clostridiales|Clostridiaceae_1	0	0	0.0118245	0	0	0.0028443	1.3125	0	0	0	0	0	0	0.473864	0	0	0.00768521	0.093985	0.486092	0.0665041	0	0	0.496454	0.00387597	0	0.115174	0	0	0.0516592	0	0	0	0.0173521	9.52005	0	0.0239041
Firmicutes|Clostridia|Clostridiales|Clostridiaceae_1|Clostridium_sensu_stricto	0	0	0.0118245	0	0	0.0028443	1.3125	0	0	0	0	0	0	0.473864	0	0	0.00768521	0.093985	0.486092	0.0665041	0	0	0.496454	0.00387597	0	0.115174	0	0	0.0516592	0	0	0	0.0173521	9.52005	0	0.0239041
Firmicutes|Clostridia|Clostridiales|Clostridiaceae_1|Clostridium_sensu_stricto|Otu0031	0	0	0.0118245	0	0	0	0	0	0	0	0	0	0	0.466517	0	0	0	0	0.459087	0.0665041	0	0	0	0	0	0	0	0	0	0	0	0	0.0148732	9.32555	0	0.0239041
Firmicutes|Clostridia|Clostridiales|Clostridiaceae_1|Clostridium_sensu_stricto|Otu0209	0	0	0	0	0	0.0028443	0	0	0	0	0	0	0	0	0	0	0	0	0	0	0	0	0.496454	0	0	0.115174	0	0	0	0	0	0	0	0	0	0
Firmicutes|Clostridia|Clostridiales|Clostridiaceae_1|Clostridium_sensu_stricto|Otu0226	0	0	0	0	0	0	0	0	0	0	0	0	0	0.00734673	0	0	0.00768521	0	0.0135026	0	0	0	0	0	0	0	0	0	0	0	0	0	0.00247887	0.194501	0	0
Firmicutes|Clostridia|Clostridiales|Clostridiaceae_1|Clostridium_sensu_stricto|Otu0241	0	0	0	0	0	0	1.125	0	0	0	0	0	0	0	0	0	0	0	0	0	0	0	0	0	0	0	0	0	0	0	0	0	0	0	0	0
Firmicutes|Clostridia|Clostridiales|Clostridiaceae_1|Clostridium_sensu_stricto|Otu0299	0	0	0	0	0	0	0	0	0	0	0	0	0	0	0	0	0	0	0	0	0	0	0	0	0	0	0	0	0.0516592	0	0	0	0	0	0	0
Firmicutes|Clostridia|Clostridiales|Clostridiaceae_1|Clostridium_sensu_stricto|Otu0399	0	0	0	0	0	0	0.09375	0	0	0	0	0	0	0	0	0	0	0.093985	0	0	0	0	0	0.00387597	0	0	0	0	0	0	0	0	0	0	0	0
Firmicutes|Clostridia|Clostridiales|Clostridiaceae_1|Clostridium_sensu_stricto|Otu0444	0	0	0	0	0	0	0.09375	0	0	0	0	0	0	0	0	0	0	0	0	0	0	0	0	0	0	0	0	0	0	0	0	0	0	0	0	0
Firmicutes|Clostridia|Clostridiales|Clostridiaceae_1|Clostridium_sensu_stricto|Otu0542	0	0	0	0	0	0	0	0	0	0	0	0	0	0	0	0	0	0	0.0135026	0	0	0	0	0	0	0	0	0	0	0	0	0	0	0	0	0
Firmicutes|Clostridia|Clostridiales|Clostridiales_Incertae_Sedis_XI	0	0	0	0	0	0	0	0	0	0	0.301963	0.0149142	0	0	0	0	0	0	0	0	0	0	0.111449	0.00387597	0	0	0	0	0	0	0	0	0	0	0	0
Firmicutes|Clostridia|Clostridiales|Clostridiales_Incertae_Sedis_XI|Anaerococcus	0	0	0	0	0	0	0	0	0	0	0.301963	0	0	0	0	0	0	0	0	0	0	0	0	0	0	0	0	0	0	0	0	0	0	0	0	0
Firmicutes|Clostridia|Clostridiales|Clostridiales_Incertae_Sedis_XI|Anaerococcus|Otu0385	0	0	0	0	0	0	0	0	0	0	0.301963	0	0	0	0	0	0	0	0	0	0	0	0	0	0	0	0	0	0	0	0	0	0	0	0	0
Firmicutes|Clostridia|Clostridiales|Clostridiales_Incertae_Sedis_XI|Finegoldia	0	0	0	0	0	0	0	0	0	0	0	0	0	0	0	0	0	0	0	0	0	0	0	0.00387597	0	0	0	0	0	0	0	0	0	0	0	0
Firmicutes|Clostridia|Clostridiales|Clostridiales_Incertae_Sedis_XI|Finegoldia|Otu0527	0	0	0	0	0	0	0	0	0	0	0	0	0	0	0	0	0	0	0	0	0	0	0	0.00387597	0	0	0	0	0	0	0	0	0	0	0	0
Firmicutes|Clostridia|Clostridiales|Clostridiales_Incertae_Sedis_XI|Parvimonas	0	0	0	0	0	0	0	0	0	0	0	0.0149142	0	0	0	0	0	0	0	0	0	0	0.111449	0	0	0	0	0	0	0	0	0	0	0	0	0
Firmicutes|Clostridia|Clostridiales|Clostridiales_Incertae_Sedis_XI|Parvimonas|Otu0314	0	0	0	0	0	0	0	0	0	0	0	0.0149142	0	0	0	0	0	0	0	0	0	0	0.111449	0	0	0	0	0	0	0	0	0	0	0	0	0
Firmicutes|Clostridia|Clostridiales|Clostridiales_Incertae_Sedis_XIII	0	0	0	0	0	0.0028443	0	0	0	0	0	0	0	0	0	0	0	0	0	0	0	0	0.222898	0	0.00362358	0.0287936	0	0	0	0	0	0	0	0	0	0
Firmicutes|Clostridia|Clostridiales|Clostridiales_Incertae_Sedis_XIII|Clostridiales_Incertae_Sedis_XIII_unclassified	0	0	0	0	0	0	0	0	0	0	0	0	0	0	0	0	0	0	0	0	0	0	0	0	0.00362358	0	0	0	0	0	0	0	0	0	0	0
Firmicutes|Clostridia|Clostridiales|Clostridiales_Incertae_Sedis_XIII|Clostridiales_Incertae_Sedis_XIII_unclassified|Otu0640	0	0	0	0	0	0	0	0	0	0	0	0	0	0	0	0	0	0	0	0	0	0	0	0	0.00362358	0	0	0	0	0	0	0	0	0	0	0
Firmicutes|Clostridia|Clostridiales|Clostridiales_Incertae_Sedis_XIII|Mogibacterium	0	0	0	0	0	0.0028443	0	0	0	0	0	0	0	0	0	0	0	0	0	0	0	0	0.222898	0	0	0.0287936	0	0	0	0	0	0	0	0	0	0
Firmicutes|Clostridia|Clostridiales|Clostridiales_Incertae_Sedis_XIII|Mogibacterium|Otu0280	0	0	0	0	0	0.0028443	0	0	0	0	0	0	0	0	0	0	0	0	0	0	0	0	0.222898	0	0	0.0287936	0	0	0	0	0	0	0	0	0	0
Firmicutes|Clostridia|Clostridiales|Clostridiales_unclassified	0	0	0	0	0	0	0	0.0876808	0	0	0	0	0	0.183668	0	0	0	0.18797	0.0675128	0	0	0	0.0202634	0.0232558	0.0398594	0	0	0	0	0.267417	0.0150038	3.93977	0	0.0420544	0.0169147	0
Firmicutes|Clostridia|Clostridiales|Clostridiales_unclassified|Clostridiales_unclassified	0	0	0	0	0	0	0	0.0876808	0	0	0	0	0	0.183668	0	0	0	0.18797	0.0675128	0	0	0	0.0202634	0.0232558	0.0398594	0	0	0	0	0.267417	0.0150038	3.93977	0	0.0420544	0.0169147	0
Firmicutes|Clostridia|Clostridiales|Clostridiales_unclassified|Clostridiales_unclassified|Otu0120	0	0	0	0	0	0	0	0	0	0	0	0	0	0.179995	0	0	0	0	0	0	0	0	0	0	0	0	0	0	0	0	0	3.93977	0	0.00525679	0.0101488	0
Firmicutes|Clostridia|Clostridiales|Clostridiales_unclassified|Clostridiales_unclassified|Otu0189	0	0	0	0	0	0	0	0.0876808	0	0	0	0	0	0	0	0	0	0	0	0	0	0	0	0	0	0	0	0	0	0.267417	0	0	0	0	0	0
Firmicutes|Clostridia|Clostridiales|Clostridiales_unclassified|Clostridiales_unclassified|Otu0295	0	0	0	0	0	0	0	0	0	0	0	0	0	0.00367336	0	0	0	0	0.0675128	0	0	0	0	0.0155039	0	0	0	0	0	0	0.0150038	0	0	0.0367976	0	0
Firmicutes|Clostridia|Clostridiales|Clostridiales_unclassified|Clostridiales_unclassified|Otu0324	0	0	0	0	0	0	0	0	0	0	0	0	0	0	0	0	0	0	0	0	0	0	0	0	0.0398594	0	0	0	0	0	0	0	0	0	0.00338295	0
Firmicutes|Clostridia|Clostridiales|Clostridiales_unclassified|Clostridiales_unclassified|Otu0486	0	0	0	0	0	0	0	0	0	0	0	0	0	0	0	0	0	0	0	0	0	0	0	0.00775194	0	0	0	0	0	0	0	0	0	0	0	0
Firmicutes|Clostridia|Clostridiales|Clostridiales_unclassified|Clostridiales_unclassified|Otu0512	0	0	0	0	0	0	0	0	0	0	0	0	0	0	0	0	0	0	0	0	0	0	0.0202634	0	0	0	0	0	0	0	0	0	0	0	0	0
Firmicutes|Clostridia|Clostridiales|Clostridiales_unclassified|Clostridiales_unclassified|Otu0544	0	0	0	0	0	0	0	0	0	0	0	0	0	0	0	0	0	0.093985	0	0	0	0	0	0	0	0	0	0	0	0	0	0	0	0	0	0
Firmicutes|Clostridia|Clostridiales|Clostridiales_unclassified|Clostridiales_unclassified|Otu0553	0	0	0	0	0	0	0	0	0	0	0	0	0	0	0	0	0	0.093985	0	0	0	0	0	0	0	0	0	0	0	0	0	0	0	0	0	0
Firmicutes|Clostridia|Clostridiales|Clostridiales_unclassified|Clostridiales_unclassified|Otu0617	0	0	0	0	0	0	0	0	0	0	0	0	0	0	0	0	0	0	0	0	0	0	0	0	0	0	0	0	0	0	0	0	0	0	0.00338295	0
Firmicutes|Clostridia|Clostridiales|Eubacteriaceae	0	0	0	0	0	0	0	0	0	0	0	0	0	0	0	0	0	0	0	0	0	0.0268691	0	0.00775194	0	0	0	0	0	0	0	0	0	0.00525679	0	0
Firmicutes|Clostridia|Clostridiales|Eubacteriaceae|Eubacterium	0	0	0	0	0	0	0	0	0	0	0	0	0	0	0	0	0	0	0	0	0	0	0	0.00775194	0	0	0	0	0	0	0	0	0	0.00525679	0	0
Firmicutes|Clostridia|Clostridiales|Eubacteriaceae|Eubacterium|Otu0493	0	0	0	0	0	0	0	0	0	0	0	0	0	0	0	0	0	0	0	0	0	0	0	0.00775194	0	0	0	0	0	0	0	0	0	0	0	0
Firmicutes|Clostridia|Clostridiales|Eubacteriaceae|Eubacterium|Otu0630	0	0	0	0	0	0	0	0	0	0	0	0	0	0	0	0	0	0	0	0	0	0	0	0	0	0	0	0	0	0	0	0	0	0.00525679	0	0
Firmicutes|Clostridia|Clostridiales|Eubacteriaceae|Garciella	0	0	0	0	0	0	0	0	0	0	0	0	0	0	0	0	0	0	0	0	0	0.0268691	0	0	0	0	0	0	0	0	0	0	0	0	0	0
Firmicutes|Clostridia|Clostridiales|Eubacteriaceae|Garciella|Otu0431	0	0	0	0	0	0	0	0	0	0	0	0	0	0	0	0	0	0	0	0	0	0.0268691	0	0	0	0	0	0	0	0	0	0	0	0	0	0
Firmicutes|Clostridia|Clostridiales|Lachnospiraceae	0.47013	0.0463575	0.0591226	0.164677	0.094518	0.0227544	0.71875	0.438404	0.482005	3.53888	0.0503271	0.0149142	0.0346206	1.78158	0.116099	0.0839866	0.00768521	1.03383	0.688631	0.332521	0.03462	0.315712	0.233029	0.496124	0.235533	4.86611	0.00623286	0.049029	0.0212714	0.0140746	4.45611	1.32999	0.0123943	0.55722	0.108254	0.0687244
Firmicutes|Clostridia|Clostridiales|Lachnospiraceae|Anaerostipes	0	0	0	0	0	0	0.03125	0	0	0	0	0	0	0	0	0	0	0	0.0675128	0	0	0	0	0	0.00362358	0	0	0	0	0	0.24006	0.0250941	0	0	0	0
Firmicutes|Clostridia|Clostridiales|Lachnospiraceae|Anaerostipes|Otu0279	0	0	0	0	0	0	0.03125	0	0	0	0	0	0	0	0	0	0	0	0.0675128	0	0	0	0	0	0.00362358	0	0	0	0	0	0.24006	0.0250941	0	0	0	0
Firmicutes|Clostridia|Clostridiales|Lachnospiraceae|Blautia	0	0.00695362	0	0.0411692	0	0	0.1875	0.0438404	0.0642674	0.9942	0	0	0.00944198	0.0257136	0	0	0	0.281955	0.243046	0.0665041	0.01731	0	0.0202634	0.135659	0.0471066	0.547077	0.00623286	0.0108953	0.00303878	0.00351865	0.915229	0.150565	0.00247887	0.162961	0.0135318	0.00597604
Firmicutes|Clostridia|Clostridiales|Lachnospiraceae|Blautia|Otu0147	0	0.00231787	0	0	0	0	0	0	0.0642674	0.355072	0	0	0.00314733	0.0257136	0	0	0	0	0.135026	0.022168	0.01731	0	0.0202634	0.0581395	0.0398594	0	0.00623286	0.00544766	0.00303877	0	0.375094	0.100376	0	0.115649	0.0135318	0.00298802
Firmicutes|Clostridia|Clostridiales|Lachnospiraceae|Blautia|Otu0222	0	0	0	0.0411692	0	0	0.03125	0	0	0.0236714	0	0	0	0	0	0	0	0.281955	0.0135026	0	0	0	0	0.0503876	0.00724716	0.0287936	0	0	0	0	0.255064	0.0250941	0	0.00525679	0	0
Firmicutes|Clostridia|Clostridiales|Lachnospiraceae|Blautia|Otu0233	0	0	0	0	0	0	0.15625	0	0	0.201207	0	0	0.00314733	0	0	0	0	0	0.0270051	0.0443361	0	0	0	0.0193798	0	0	0	0	0	0	0.0750188	0	0	0.0105136	0	0
Firmicutes|Clostridia|Clostridiales|Lachnospiraceae|Blautia|Otu0237	0	0.00463575	0	0	0	0	0	0	0	0.106521	0	0	0	0	0	0	0	0	0.0540103	0	0	0	0	0	0	0.460697	0	0.00272383	0	0.00351865	0.060015	0	0	0	0	0.00298802
Firmicutes|Clostridia|Clostridiales|Lachnospiraceae|Blautia|Otu0281	0	0	0	0	0	0	0	0	0	0.0946858	0	0	0	0	0	0	0	0	0	0	0	0	0	0.00387597	0	0.0287936	0	0	0	0	0.12003	0	0	0.026284	0	0
Firmicutes|Clostridia|Clostridiales|Lachnospiraceae|Blautia|Otu0328	0	0	0	0	0	0	0	0	0	0.130193	0	0	0	0	0	0	0	0	0	0	0	0	0	0	0	0	0	0	0	0	0	0	0	0	0	0
Firmicutes|Clostridia|Clostridiales|Lachnospiraceae|Blautia|Otu0336	0	0	0	0	0	0	0	0	0	0.08285	0	0	0.00314733	0	0	0	0	0	0	0	0	0	0	0	0	0.0287936	0	0.00272383	0	0	0	0	0	0	0	0
Firmicutes|Clostridia|Clostridiales|Lachnospiraceae|Blautia|Otu0460	0	0	0	0	0	0	0	0.0438404	0	0	0	0	0	0	0	0	0	0	0.0135026	0	0	0	0	0.00387597	0	0	0	0	0	0	0	0	0	0	0	0
Firmicutes|Clostridia|Clostridiales|Lachnospiraceae|Blautia|Otu0518	0	0	0	0	0	0	0	0	0	0	0	0	0	0	0	0	0	0	0	0	0	0	0	0	0	0	0	0	0	0	0.0300075	0	0	0	0	0
Firmicutes|Clostridia|Clostridiales|Lachnospiraceae|Blautia|Otu0578	0	0	0	0	0	0	0	0	0	0	0	0	0	0	0	0	0	0	0	0	0	0	0	0	0	0	0	0	0	0	0	0.0250941	0	0	0	0
Firmicutes|Clostridia|Clostridiales|Lachnospiraceae|Blautia|Otu0582	0	0	0	0	0	0	0	0	0	0	0	0	0	0	0	0	0	0	0	0	0	0	0	0	0	0	0	0	0	0	0	0	0.00247887	0	0	0
Firmicutes|Clostridia|Clostridiales|Lachnospiraceae|Blautia|Otu0629	0	0	0	0	0	0	0	0	0	0	0	0	0	0	0	0	0	0	0	0	0	0	0	0	0	0	0	0	0	0	0	0	0	0.00525679	0	0
Firmicutes|Clostridia|Clostridiales|Lachnospiraceae|Butyrivibrio	0	0	0	0	0	0	0	0	0	0	0	0	0	0.0881607	0	0	0	0	0	0	0	0	0	0	0	0	0	0	0	0	0	0	0	0.00525679	0	0
Firmicutes|Clostridia|Clostridiales|Lachnospiraceae|Butyrivibrio|Otu0274	0	0	0	0	0	0	0	0	0	0	0	0	0	0.0881607	0	0	0	0	0	0	0	0	0	0	0	0	0	0	0	0	0	0	0	0.00525679	0	0
Firmicutes|Clostridia|Clostridiales|Lachnospiraceae|Catonella	0	0	0	0	0	0	0	0	0	0	0	0	0	0	0	0	0	0	0	0	0	0	0	0	0	0	0	0	0	0	0	0	0	0	0.00338295	0
Firmicutes|Clostridia|Clostridiales|Lachnospiraceae|Catonella|Otu0645	0	0	0	0	0	0	0	0	0	0	0	0	0	0	0	0	0	0	0	0	0	0	0	0	0	0	0	0	0	0	0	0	0	0	0.00338295	0
Firmicutes|Clostridia|Clostridiales|Lachnospiraceae|Clostridium_XlVa	0.43573	0.00231787	0	0.0411692	0.047259	0	0	0.0438404	0.35347	0.508936	0	0	0.00944198	0.0551005	0.103199	0	0	0	0.0135026	0.022168	0	0	0	0.0542636	0.0217415	2.47625	0	0.016343	0.0151939	0	0.105026	0.175659	0.00495774	0.126163	0.0067659	0.0239041
Firmicutes|Clostridia|Clostridiales|Lachnospiraceae|Clostridium_XlVa|Otu0165	0	0	0	0	0	0	0	0.0438404	0.0321337	0.402414	0	0	0.00629465	0	0.0773994	0	0	0	0	0	0	0	0	0	0	1.41088	0	0.00272383	0	0	0	0	0	0.0841087	0	0
Firmicutes|Clostridia|Clostridiales|Lachnospiraceae|Clostridium_XlVa|Otu0192	0.43573	0	0	0	0	0	0	0	0	0	0	0	0	0.00734673	0.0128999	0	0	0	0	0	0	0	0	0.00775194	0.0108707	0.662252	0	0.0136192	0	0	0	0	0	0	0	0
Firmicutes|Clostridia|Clostridiales|Lachnospiraceae|Clostridium_XlVa|Otu0228	0	0.00231787	0	0.0411692	0	0	0	0	0.0642674	0.0118357	0	0	0	0.0330603	0	0	0	0	0	0.022168	0	0	0	0.0348837	0.00362358	0	0	0	0.0121551	0	0.0750188	0.100376	0.00247887	0.0105136	0	0
Firmicutes|Clostridia|Clostridiales|Lachnospiraceae|Clostridium_XlVa|Otu0242	0	0	0	0	0.047259	0	0	0	0.257069	0.0118357	0	0	0	0.00367336	0	0	0	0	0.0135026	0	0	0	0	0.00387597	0.00724716	0.345523	0	0	0.00303877	0	0	0.0250941	0	0.0315408	0	0
Firmicutes|Clostridia|Clostridiales|Lachnospiraceae|Clostridium_XlVa|Otu0340	0	0	0	0	0	0	0	0	0	0.0591786	0	0	0.00314733	0	0	0	0	0	0	0	0	0	0	0	0	0	0	0	0	0	0.0300075	0	0	0	0.0067659	0
Firmicutes|Clostridia|Clostridiales|Lachnospiraceae|Clostridium_XlVa|Otu0354	0	0	0	0	0	0	0	0	0	0	0	0	0	0.00367336	0	0	0	0	0	0	0	0	0	0	0	0	0	0	0	0	0	0	0	0	0	0.0209161
Firmicutes|Clostridia|Clostridiales|Lachnospiraceae|Clostridium_XlVa|Otu0408	0	0	0	0	0	0	0	0	0	0	0	0	0	0	0	0	0	0	0	0	0	0	0	0.00387597	0	0.0287936	0	0	0	0	0	0.0501882	0.00247887	0	0	0
Firmicutes|Clostridia|Clostridiales|Lachnospiraceae|Clostridium_XlVa|Otu0497	0	0	0	0	0	0	0	0	0	0.0236714	0	0	0	0	0	0	0	0	0	0	0	0	0	0	0	0	0	0	0	0	0	0	0	0	0	0
Firmicutes|Clostridia|Clostridiales|Lachnospiraceae|Clostridium_XlVa|Otu0563	0	0	0	0	0	0	0	0	0	0	0	0	0	0	0	0	0	0	0	0	0	0	0	0	0	0	0	0	0	0	0	0	0	0	0	0.00298802
Firmicutes|Clostridia|Clostridiales|Lachnospiraceae|Clostridium_XlVa|Otu0572	0	0	0	0	0	0	0	0	0	0	0	0	0	0	0	0	0	0	0	0	0	0	0	0.00387597	0	0	0	0	0	0	0	0	0	0	0	0
Firmicutes|Clostridia|Clostridiales|Lachnospiraceae|Clostridium_XlVa|Otu0575	0	0	0	0	0	0	0	0	0	0	0	0	0	0.00367336	0	0	0	0	0	0	0	0	0	0	0	0	0	0	0	0	0	0	0	0	0	0
Firmicutes|Clostridia|Clostridiales|Lachnospiraceae|Clostridium_XlVa|Otu0593	0	0	0	0	0	0	0	0	0	0	0	0	0	0.00367336	0	0	0	0	0	0	0	0	0	0	0	0	0	0	0	0	0	0	0	0	0	0
Firmicutes|Clostridia|Clostridiales|Lachnospiraceae|Clostridium_XlVa|Otu0631	0	0	0	0	0	0	0	0	0	0	0	0	0	0	0	0	0	0	0	0	0	0	0	0	0	0.0287936	0	0	0	0	0	0	0	0	0	0
Firmicutes|Clostridia|Clostridiales|Lachnospiraceae|Clostridium_XlVa|Otu0632	0	0	0	0	0	0	0	0	0	0	0	0	0	0	0.0128999	0	0	0	0	0	0	0	0	0	0	0	0	0	0	0	0	0	0	0	0	0
Firmicutes|Clostridia|Clostridiales|Lachnospiraceae|Clostridium_XlVb	0	0.00463575	0	0	0	0	0.09375	0	0	0.08285	0	0	0	0.0440804	0	0	0	0.18797	0.0675128	0	0	0	0	0.0155039	0.00724716	0.115174	0	0.00272383	0	0	0.105026	0	0.00247887	0.162961	0	0
Firmicutes|Clostridia|Clostridiales|Lachnospiraceae|Clostridium_XlVb|Otu0210	0	0	0	0	0	0	0	0	0	0.0355072	0	0	0	0.0440804	0	0	0	0	0	0	0	0	0	0	0	0.0863807	0	0.00272383	0	0	0.0150038	0	0.00247887	0.162961	0	0
Firmicutes|Clostridia|Clostridiales|Lachnospiraceae|Clostridium_XlVb|Otu0286	0	0.00463575	0	0	0	0	0.03125	0	0	0.0473429	0	0	0	0	0	0	0	0.18797	0.0675128	0	0	0	0	0.00387597	0	0	0	0	0	0	0.0900225	0	0	0	0	0
Firmicutes|Clostridia|Clostridiales|Lachnospiraceae|Clostridium_XlVb|Otu0356	0	0	0	0	0	0	0.0625	0	0	0	0	0	0	0	0	0	0	0	0	0	0	0	0	0.0116279	0.00724716	0.0287936	0	0	0	0	0	0	0	0	0	0
Firmicutes|Clostridia|Clostridiales|Lachnospiraceae|Coprococcus	0	0	0	0	0	0	0	0	0	0	0	0	0	0	0	0	0	0	0.0135026	0	0	0	0	0	0.00724716	0.0287936	0	0	0	0	0.210053	0.125471	0	0	0.00338295	0
Firmicutes|Clostridia|Clostridiales|Lachnospiraceae|Coprococcus|Otu0294	0	0	0	0	0	0	0	0	0	0	0	0	0	0	0	0	0	0	0	0	0	0	0	0	0.00724716	0.0287936	0	0	0	0	0.135034	0.125471	0	0	0.00338295	0
Firmicutes|Clostridia|Clostridiales|Lachnospiraceae|Coprococcus|Otu0380	0	0	0	0	0	0	0	0	0	0	0	0	0	0	0	0	0	0	0.0135026	0	0	0	0	0	0	0	0	0	0	0	0.0750188	0	0	0	0	0
Firmicutes|Clostridia|Clostridiales|Lachnospiraceae|Dorea	0	0	0	0	0	0.00853291	0.03125	0	0	0.769322	0	0	0.00314733	0.00734673	0.0128999	0.0699888	0	0	0.0675128	0	0.01731	0	0	0.0503876	0	1.3245	0	0.00817149	0	0	0.225056	0.0501882	0.00247887	0	0	0.00896405
Firmicutes|Clostridia|Clostridiales|Lachnospiraceae|Dorea|Otu0173	0	0	0	0	0	0.00568861	0.03125	0	0	0.3314	0	0	0.00314733	0.00734673	0	0.0699888	0	0	0	0	0	0	0	0.0116279	0	1.20933	0	0.00544766	0	0	0.12003	0	0	0	0	0.00896405
Firmicutes|Clostridia|Clostridiales|Lachnospiraceae|Dorea|Otu0248	0	0	0	0	0	0.0028443	0	0	0	0.343236	0	0	0	0	0.0128999	0	0	0	0	0	0.01731	0	0	0	0	0	0	0	0	0	0.0150038	0	0	0	0	0
Firmicutes|Clostridia|Clostridiales|Lachnospiraceae|Dorea|Otu0268	0	0	0	0	0	0	0	0	0	0.0710143	0	0	0	0	0	0	0	0	0.0675128	0	0	0	0	0.0348837	0	0	0	0	0	0	0.0900225	0.0501882	0	0	0	0
Firmicutes|Clostridia|Clostridiales|Lachnospiraceae|Dorea|Otu0344	0	0	0	0	0	0	0	0	0	0.0236714	0	0	0	0	0	0	0	0	0	0	0	0	0	0.00387597	0	0.115174	0	0.00272383	0	0	0	0	0.00247887	0	0	0
Firmicutes|Clostridia|Clostridiales|Lachnospiraceae|Lachnoanaerobaculum	0	0.00463575	0	0	0	0	0	0	0	0	0	0	0	0.624472	0	0	0	0	0	0.0665041	0	0.120911	0.182371	0.0232558	0	0	0	0	0	0	0	0	0	0	0	0
Firmicutes|Clostridia|Clostridiales|Lachnospiraceae|Lachnoanaerobaculum|Otu0136	0	0.00463575	0	0	0	0	0	0	0	0	0	0	0	0.569371	0	0	0	0	0	0.0665041	0	0	0.0101317	0	0	0	0	0	0	0	0	0	0	0	0	0
Firmicutes|Clostridia|Clostridiales|Lachnospiraceae|Lachnoanaerobaculum|Otu0208	0	0	0	0	0	0	0	0	0	0	0	0	0	0.0551005	0	0	0	0	0	0	0	0.120911	0.172239	0.0232558	0	0	0	0	0	0	0	0	0	0	0	0
Firmicutes|Clostridia|Clostridiales|Lachnospiraceae|Lachnospira	0	0	0	0	0	0	0	0	0	0	0	0	0	0	0	0	0	0	0	0	0	0	0	0	0.00724716	0	0	0	0	0	0	0	0	0	0	0
Firmicutes|Clostridia|Clostridiales|Lachnospiraceae|Lachnospira|Otu0463	0	0	0	0	0	0	0	0	0	0	0	0	0	0	0	0	0	0	0	0	0	0	0	0	0.00724716	0	0	0	0	0	0	0	0	0	0	0
Firmicutes|Clostridia|Clostridiales|Lachnospiraceae|Lachnospiraceae_unclassified	0.0114666	0.00463575	0	0	0	0.00568861	0.03125	0.306883	0	0.319564	0.0503271	0.0149142	0.00314733	0.562025	0	0.0139978	0.00768521	0.281955	0.0810154	0.0443361	0	0.0268691	0.0303951	0.0775194	0.0507302	0.345523	0	0.00272383	0.00303878	0.00351865	0.765191	0.0501882	0	0.0105136	0.00338295	0.0268922
Firmicutes|Clostridia|Clostridiales|Lachnospiraceae|Lachnospiraceae_unclassified|Otu0177	0	0	0	0	0	0	0	0.263043	0	0	0	0	0	0.308563	0	0	0	0	0	0.022168	0	0	0	0	0	0	0	0	0	0	0	0	0	0	0	0
Firmicutes|Clostridia|Clostridiales|Lachnospiraceae|Lachnospiraceae_unclassified|Otu0204	0	0.00231787	0	0	0	0	0	0	0	0	0	0	0	0.213055	0	0	0	0	0	0	0	0	0.0303951	0	0	0	0	0	0	0	0	0	0	0	0	0
Firmicutes|Clostridia|Clostridiales|Lachnospiraceae|Lachnospiraceae_unclassified|Otu0246	0	0	0	0	0	0.00568861	0	0	0	0.201207	0	0.00745712	0.00314733	0	0	0	0	0	0.0135026	0	0	0	0	0.00387597	0.00362358	0.0575871	0	0	0	0.00351865	0.060015	0.0501882	0	0	0	0
Firmicutes|Clostridia|Clostridiales|Lachnospiraceae|Lachnospiraceae_unclassified|Otu0247	0	0.00231787	0	0	0	0	0	0	0	0	0	0	0	0	0	0	0	0	0	0	0	0.0268691	0	0.0193798	0.0108707	0	0	0	0.00303877	0	0.255064	0	0	0.00525679	0.00338295	0
Firmicutes|Clostridia|Clostridiales|Lachnospiraceae|Lachnospiraceae_unclassified|Otu0258	0	0	0	0	0	0	0.03125	0	0	0.0473429	0	0	0	0.00734673	0	0	0	0	0	0	0	0	0	0.00387597	0	0.287936	0	0.00272383	0	0	0.165041	0	0	0	0	0
Firmicutes|Clostridia|Clostridiales|Lachnospiraceae|Lachnospiraceae_unclassified|Otu0301	0	0	0	0	0	0	0	0	0	0	0.0503271	0	0	0.0146935	0	0	0	0.093985	0	0.022168	0	0	0	0	0	0	0	0	0	0	0.150038	0	0	0	0	0
Firmicutes|Clostridia|Clostridiales|Lachnospiraceae|Lachnospiraceae_unclassified|Otu0307	0	0	0	0	0	0	0	0	0	0.0473429	0	0	0	0.0110201	0	0	0	0	0.0405077	0	0	0	0	0.0116279	0.00362358	0	0	0	0	0	0.0300075	0	0	0	0	0
Firmicutes|Clostridia|Clostridiales|Lachnospiraceae|Lachnospiraceae_unclassified|Otu0342	0	0	0	0	0	0	0	0	0	0	0	0	0	0	0	0	0	0	0	0	0	0	0	0.0310078	0.00362358	0	0	0	0	0	0	0	0	0	0	0
Firmicutes|Clostridia|Clostridiales|Lachnospiraceae|Lachnospiraceae_unclassified|Otu0355	0	0	0	0	0	0	0	0	0	0	0	0	0	0	0	0	0	0	0	0	0	0	0	0	0	0	0	0	0	0	0	0	0	0	0	0.0239041
Firmicutes|Clostridia|Clostridiales|Lachnospiraceae|Lachnospiraceae_unclassified|Otu0396	0	0	0	0	0	0	0	0	0	0	0	0	0	0	0	0	0	0	0	0	0	0	0	0	0	0	0	0	0	0	0.0750188	0	0	0	0	0
Firmicutes|Clostridia|Clostridiales|Lachnospiraceae|Lachnospiraceae_unclassified|Otu0423	0	0	0	0	0	0	0	0	0	0	0	0	0	0	0	0	0	0.093985	0.0270051	0	0	0	0	0.00387597	0	0	0	0	0	0	0	0	0	0	0	0
Firmicutes|Clostridia|Clostridiales|Lachnospiraceae|Lachnospiraceae_unclassified|Otu0425	0	0	0	0	0	0	0	0	0	0	0	0	0	0	0	0	0	0	0	0	0	0	0	0	0.0144943	0	0	0	0	0	0	0	0	0	0	0
Firmicutes|Clostridia|Clostridiales|Lachnospiraceae|Lachnospiraceae_unclassified|Otu0451	0	0	0	0	0	0	0	0	0	0.0118357	0	0	0	0	0	0	0	0.093985	0	0	0	0	0	0	0	0	0	0	0	0	0	0	0	0	0	0.00298802
Firmicutes|Clostridia|Clostridiales|Lachnospiraceae|Lachnospiraceae_unclassified|Otu0499	0	0	0	0	0	0	0	0	0	0	0	0	0	0	0	0	0	0	0	0	0	0	0	0	0.00724716	0	0	0	0	0	0	0	0	0	0	0
Firmicutes|Clostridia|Clostridiales|Lachnospiraceae|Lachnospiraceae_unclassified|Otu0517	0	0	0	0	0	0	0	0	0	0	0	0	0	0	0	0	0	0	0	0	0	0	0	0	0	0	0	0	0	0	0.0300075	0	0	0	0	0
Firmicutes|Clostridia|Clostridiales|Lachnospiraceae|Lachnospiraceae_unclassified|Otu0521	0	0	0	0	0	0	0	0	0	0	0	0	0	0.00367336	0	0	0	0	0	0	0	0	0	0	0	0	0	0	0	0	0	0	0	0.00525679	0	0
Firmicutes|Clostridia|Clostridiales|Lachnospiraceae|Lachnospiraceae_unclassified|Otu0524	0.0114666	0	0	0	0	0	0	0	0	0	0	0	0	0	0	0	0	0	0	0	0	0	0	0	0	0	0	0	0	0	0	0	0	0	0	0
Firmicutes|Clostridia|Clostridiales|Lachnospiraceae|Lachnospiraceae_unclassified|Otu0537	0	0	0	0	0	0	0	0	0	0	0	0	0	0	0	0	0	0	0	0	0	0	0	0.00387597	0	0	0	0	0	0	0	0	0	0	0	0
Firmicutes|Clostridia|Clostridiales|Lachnospiraceae|Lachnospiraceae_unclassified|Otu0541	0	0	0	0	0	0	0	0	0	0	0	0	0	0	0	0	0.00768521	0	0	0	0	0	0	0	0	0	0	0	0	0	0	0	0	0	0	0
Firmicutes|Clostridia|Clostridiales|Lachnospiraceae|Lachnospiraceae_unclassified|Otu0589	0	0	0	0	0	0	0	0	0	0	0	0.00745712	0	0	0	0	0	0	0	0	0	0	0	0	0	0	0	0	0	0	0	0	0	0	0	0
Firmicutes|Clostridia|Clostridiales|Lachnospiraceae|Lachnospiraceae_unclassified|Otu0597	0	0	0	0	0	0	0	0	0	0	0	0	0	0.00367336	0	0	0	0	0	0	0	0	0	0	0	0	0	0	0	0	0	0	0	0	0	0
Firmicutes|Clostridia|Clostridiales|Lachnospiraceae|Lachnospiraceae_unclassified|Otu0615	0	0	0	0	0	0	0	0	0	0	0	0	0	0	0	0	0	0	0	0	0	0	0	0	0.00362358	0	0	0	0	0	0	0	0	0	0	0
Firmicutes|Clostridia|Clostridiales|Lachnospiraceae|Lachnospiraceae_unclassified|Otu0625	0	0	0	0	0	0	0	0.0438404	0	0	0	0	0	0	0	0	0	0	0	0	0	0	0	0	0	0	0	0	0	0	0	0	0	0	0	0
Firmicutes|Clostridia|Clostridiales|Lachnospiraceae|Lachnospiraceae_unclassified|Otu0626	0	0	0	0	0	0	0	0	0	0	0	0	0	0	0	0	0	0	0	0	0	0	0	0	0.00362358	0	0	0	0	0	0	0	0	0	0	0
Firmicutes|Clostridia|Clostridiales|Lachnospiraceae|Lachnospiraceae_unclassified|Otu0639	0	0	0	0	0	0	0	0	0	0	0	0	0	0	0	0.0139978	0	0	0	0	0	0	0	0	0	0	0	0	0	0	0	0	0	0	0	0
Firmicutes|Clostridia|Clostridiales|Lachnospiraceae|Lachnospiraceae_unclassified|Otu0647	0	0	0	0	0	0	0	0	0	0.0118357	0	0	0	0	0	0	0	0	0	0	0	0	0	0	0	0	0	0	0	0	0	0	0	0	0	0
Firmicutes|Clostridia|Clostridiales|Lachnospiraceae|Moryella	0	0.00695362	0	0	0	0	0	0	0	0	0	0	0	0.345296	0	0	0	0	0	0.0665041	0	0	0	0	0	0	0	0	0	0	0	0	0	0.00525679	0	0
Firmicutes|Clostridia|Clostridiales|Lachnospiraceae|Moryella|Otu0169	0	0.00695362	0	0	0	0	0	0	0	0	0	0	0	0.345296	0	0	0	0	0	0.0665041	0	0	0	0	0	0	0	0	0	0	0	0	0	0.00525679	0	0
Firmicutes|Clostridia|Clostridiales|Lachnospiraceae|Roseburia	0.0229331	0.00927149	0	0	0.047259	0.0028443	0.21875	0.0438404	0.0321337	0.177536	0	0	0	0.0183668	0	0	0	0.281955	0.0675128	0.0443361	0	0.0134345	0	0.0155039	0.0724716	0.0287936	0	0	0	0.00351865	1.5904	0.501882	0	0.0841087	0.0608931	0.00298802
Firmicutes|Clostridia|Clostridiales|Lachnospiraceae|Roseburia|Otu0130	0.0229331	0.00927149	0	0	0	0.0028443	0.21875	0.0438404	0	0.118357	0	0	0	0.0183668	0	0	0	0	0.0675128	0.0443361	0	0.0134345	0	0.0155039	0.0471066	0	0	0	0	0.00351865	1.27532	0.376412	0	0.0841087	0.0473613	0.00298802
Firmicutes|Clostridia|Clostridiales|Lachnospiraceae|Roseburia|Otu0217	0	0	0	0	0.047259	0	0	0	0.0321337	0.0591786	0	0	0	0	0	0	0	0.281955	0	0	0	0	0	0	0.0253651	0.0287936	0	0	0	0	0.270068	0.125471	0	0	0.0135318	0
Firmicutes|Clostridia|Clostridiales|Lachnospiraceae|Roseburia|Otu0442	0	0	0	0	0	0	0	0	0	0	0	0	0	0	0	0	0	0	0	0	0	0	0	0	0	0	0	0	0	0	0.0450113	0	0	0	0	0
Firmicutes|Clostridia|Clostridiales|Lachnospiraceae|Ruminococcus2	0	0.00695362	0.0591226	0.0823384	0	0.00568861	0.125	0	0.0321337	0.686472	0	0	0.00944198	0.0110201	0	0	0	0	0.0675128	0.022168	0	0.154497	0	0.124031	0.0181179	0	0	0.00817149	0	0.00351865	0.300075	0.250941	0	0	0.0169147	0
Firmicutes|Clostridia|Clostridiales|Lachnospiraceae|Ruminococcus2|Otu0159	0	0	0.0472981	0	0	0.00568861	0.09375	0	0.0321337	0.686472	0	0	0.00944198	0.0110201	0	0	0	0	0	0.022168	0	0.154497	0	0.0465116	0.0144943	0	0	0.00544766	0	0	0.0300075	0	0	0	0.0067659	0
Firmicutes|Clostridia|Clostridiales|Lachnospiraceae|Ruminococcus2|Otu0211	0	0	0.0118245	0.0823384	0	0	0.03125	0	0	0	0	0	0	0	0	0	0	0	0	0	0	0	0	0.0620155	0	0	0	0.00272383	0	0.00351865	0.255064	0.250941	0	0	0.0101488	0
Firmicutes|Clostridia|Clostridiales|Lachnospiraceae|Ruminococcus2|Otu0312	0	0.00695362	0	0	0	0	0	0	0	0	0	0	0	0	0	0	0	0	0.0675128	0	0	0	0	0.0155039	0.00362358	0	0	0	0	0	0.0150038	0	0	0	0	0
Firmicutes|Clostridia|Clostridiales|Peptococcaceae_1	0	0	0	0	0	0	0	0	0	0	0	0	0	0	0	0	0	0	0	0	0	0	0	0.00775194	0.00362358	0	0	0	0	0	0	0	0	0	0	0
Firmicutes|Clostridia|Clostridiales|Peptococcaceae_1|Peptococcaceae_1_unclassified	0	0	0	0	0	0	0	0	0	0	0	0	0	0	0	0	0	0	0	0	0	0	0	0.00775194	0.00362358	0	0	0	0	0	0	0	0	0	0	0
Firmicutes|Clostridia|Clostridiales|Peptococcaceae_1|Peptococcaceae_1_unclassified|Otu0456	0	0	0	0	0	0	0	0	0	0	0	0	0	0	0	0	0	0	0	0	0	0	0	0.00775194	0.00362358	0	0	0	0	0	0	0	0	0	0	0
Firmicutes|Clostridia|Clostridiales|Peptostreptococcaceae	0	0.00463575	0	0	0	0.00568861	0	0	0	0	0.100654	0	0	0	0	0	0	0	0.0135026	0	0	0	0.0506586	0.0116279	0.00362358	0	0	0	0	0	3.13578	0	0.00247887	0.178731	0	0
Firmicutes|Clostridia|Clostridiales|Peptostreptococcaceae|Clostridium_XI	0	0	0	0	0	0	0	0	0	0	0.100654	0	0	0	0	0	0	0	0	0	0	0	0	0.0116279	0.00362358	0	0	0	0	0	3.13578	0	0.00247887	0	0	0
Firmicutes|Clostridia|Clostridiales|Peptostreptococcaceae|Clostridium_XI|Otu0118	0	0	0	0	0	0	0	0	0	0	0	0	0	0	0	0	0	0	0	0	0	0	0	0.00775194	0	0	0	0	0	0	3.13578	0	0	0	0	0
Firmicutes|Clostridia|Clostridiales|Peptostreptococcaceae|Clostridium_XI|Otu0410	0	0	0	0	0	0	0	0	0	0	0.100654	0	0	0	0	0	0	0	0	0	0	0	0	0.00387597	0.00362358	0	0	0	0	0	0	0	0.00247887	0	0	0
Firmicutes|Clostridia|Clostridiales|Peptostreptococcaceae|Peptostreptococcus	0	0.00463575	0	0	0	0.00568861	0	0	0	0	0	0	0	0	0	0	0	0	0.0135026	0	0	0	0.0506586	0	0	0	0	0	0	0	0	0	0	0.178731	0	0
Firmicutes|Clostridia|Clostridiales|Peptostreptococcaceae|Peptostreptococcus|Otu0220	0	0.00463575	0	0	0	0.00568861	0	0	0	0	0	0	0	0	0	0	0	0	0.0135026	0	0	0	0.0506586	0	0	0	0	0	0	0	0	0	0	0.178731	0	0
Firmicutes|Clostridia|Clostridiales|Ruminococcaceae	0.0687994	0.111258	0.023649	0.164677	0.141777	0.0369759	0.3125	0.0876808	0.0642674	4.01231	0.35229	0.00745712	0.0314733	0.293869	0.0773994	0.0139978	0	2.16165	1.74183	0.155176	0.13848	0.0201518	0.0303951	0.693798	0.86966	0.604665	0.0124657	0.016343	0.0364653	0.0105559	7.75694	0.401506	0.00247887	0.799033	0.155616	0.00896405
Firmicutes|Clostridia|Clostridiales|Ruminococcaceae|Acetanaerobacterium	0	0	0	0	0	0	0	0	0	0	0	0	0	0	0	0	0	0	0	0	0	0	0	0.0310078	0.00362358	0	0	0	0	0.00351865	0	0	0	0	0	0
Firmicutes|Clostridia|Clostridiales|Ruminococcaceae|Acetanaerobacterium|Otu0348	0	0	0	0	0	0	0	0	0	0	0	0	0	0	0	0	0	0	0	0	0	0	0	0.0310078	0	0	0	0	0	0.00351865	0	0	0	0	0	0
Firmicutes|Clostridia|Clostridiales|Ruminococcaceae|Acetanaerobacterium|Otu0614	0	0	0	0	0	0	0	0	0	0	0	0	0	0	0	0	0	0	0	0	0	0	0	0	0.00362358	0	0	0	0	0	0	0	0	0	0	0
Firmicutes|Clostridia|Clostridiales|Ruminococcaceae|Anaerotruncus	0	0	0	0	0	0	0	0	0	0	0	0	0	0	0	0	0	0	0	0	0	0	0	0	0.00724716	0	0	0	0	0	0	0	0	0	0	0
Firmicutes|Clostridia|Clostridiales|Ruminococcaceae|Anaerotruncus|Otu0503	0	0	0	0	0	0	0	0	0	0	0	0	0	0	0	0	0	0	0	0	0	0	0	0	0.00724716	0	0	0	0	0	0	0	0	0	0	0
Firmicutes|Clostridia|Clostridiales|Ruminococcaceae|Butyricicoccus	0	0	0	0	0	0	0	0	0	0.0118357	0	0	0	0.00367336	0	0	0	0	0	0	0	0	0	0.00387597	0.0108707	0.115174	0	0	0	0	0	0	0	0.0105136	0	0
Firmicutes|Clostridia|Clostridiales|Ruminococcaceae|Butyricicoccus|Otu0377	0	0	0	0	0	0	0	0	0	0.0118357	0	0	0	0	0	0	0	0	0	0	0	0	0	0.00387597	0.0108707	0.0575871	0	0	0	0	0	0	0	0	0	0
Firmicutes|Clostridia|Clostridiales|Ruminococcaceae|Butyricicoccus|Otu0462	0	0	0	0	0	0	0	0	0	0	0	0	0	0.00367336	0	0	0	0	0	0	0	0	0	0	0	0	0	0	0	0	0	0	0	0.0105136	0	0
Firmicutes|Clostridia|Clostridiales|Ruminococcaceae|Butyricicoccus|Otu0481	0	0	0	0	0	0	0	0	0	0	0	0	0	0	0	0	0	0	0	0	0	0	0	0	0	0.0575871	0	0	0	0	0	0	0	0	0	0
Firmicutes|Clostridia|Clostridiales|Ruminococcaceae|Clostridium_III	0	0	0	0	0	0	0	0	0	0.0236714	0	0	0	0	0	0	0	0	0	0	0	0	0	0	0	0	0	0	0	0	0	0	0	0	0	0
Firmicutes|Clostridia|Clostridiales|Ruminococcaceae|Clostridium_III|Otu0502	0	0	0	0	0	0	0	0	0	0.0236714	0	0	0	0	0	0	0	0	0	0	0	0	0	0	0	0	0	0	0	0	0	0	0	0	0	0
Firmicutes|Clostridia|Clostridiales|Ruminococcaceae|Clostridium_IV	0	0.00463575	0	0	0	0	0	0	0	0.0473429	0	0	0	0	0	0	0	0.093985	0.0135026	0	0	0	0	0	0.0507302	0	0	0	0	0	0	0.0250941	0	0	0	0
Firmicutes|Clostridia|Clostridiales|Ruminococcaceae|Clostridium_IV|Otu0368	0	0.00463575	0	0	0	0	0	0	0	0	0	0	0	0	0	0	0	0	0.0135026	0	0	0	0	0	0.0144943	0	0	0	0	0	0	0	0	0	0	0
Firmicutes|Clostridia|Clostridiales|Ruminococcaceae|Clostridium_IV|Otu0381	0	0	0	0	0	0	0	0	0	0.0473429	0	0	0	0	0	0	0	0	0	0	0	0	0	0	0.00362358	0	0	0	0	0	0	0.0250941	0	0	0	0
Firmicutes|Clostridia|Clostridiales|Ruminococcaceae|Clostridium_IV|Otu0386	0	0	0	0	0	0	0	0	0	0	0	0	0	0	0	0	0	0	0	0	0	0	0	0	0.0217415	0	0	0	0	0	0	0	0	0	0	0
Firmicutes|Clostridia|Clostridiales|Ruminococcaceae|Clostridium_IV|Otu0428	0	0	0	0	0	0	0	0	0	0	0	0	0	0	0	0	0	0.093985	0	0	0	0	0	0	0.0108707	0	0	0	0	0	0	0	0	0	0	0
Firmicutes|Clostridia|Clostridiales|Ruminococcaceae|Faecalibacterium	0.0343997	0.0718541	0.023649	0.164677	0.141777	0.0312873	0.21875	0.0876808	0.0321337	3.40869	0.251636	0	0.0314733	0.260809	0.0257998	0.0139978	0	0.845865	1.20173	0.155176	0.10386	0.00671727	0.0101317	0.217054	0.170308	0.259142	0.00934929	0.00817149	0.027349	0.0070373	7.24681	0.351317	0.00247887	0.70441	0.131935	0.00597604
Firmicutes|Clostridia|Clostridiales|Ruminococcaceae|Faecalibacterium|Otu0041	0.0343997	0.0672183	0.023649	0.164677	0.141777	0.0312873	0.21875	0.0876808	0.0321337	3.40869	0.251636	0	0.0283259	0.249789	0.0257998	0.0139978	0	0.657895	1.09371	0.133008	0.10386	0.00671727	0.0101317	0.209302	0.163061	0.259142	0.00311643	0.00817149	0.027349	0	7.02176	0.326223	0.00247887	0.70441	0.128552	0.00597604
Firmicutes|Clostridia|Clostridiales|Ruminococcaceae|Faecalibacterium|Otu0271	0	0.00463575	0	0	0	0	0	0	0	0	0	0	0	0.0110201	0	0	0	0.18797	0.108021	0.022168	0	0	0	0	0	0	0.00311643	0	0	0	0.12003	0	0	0	0.00338295	0
Firmicutes|Clostridia|Clostridiales|Ruminococcaceae|Faecalibacterium|Otu0346	0	0	0	0	0	0	0	0	0	0	0	0	0	0	0	0	0	0	0	0	0	0	0	0	0	0	0.00311643	0	0	0	0.105026	0.0250941	0	0	0	0
Firmicutes|Clostridia|Clostridiales|Ruminococcaceae|Faecalibacterium|Otu0416	0	0	0	0	0	0	0	0	0	0	0	0	0	0	0	0	0	0	0	0	0	0	0	0.00775194	0.00724716	0	0	0	0	0	0	0	0	0	0	0
Firmicutes|Clostridia|Clostridiales|Ruminococcaceae|Faecalibacterium|Otu0514	0	0	0	0	0	0	0	0	0	0	0	0	0	0	0	0	0	0	0	0	0	0	0	0	0	0	0	0	0	0.0070373	0	0	0	0	0	0
Firmicutes|Clostridia|Clostridiales|Ruminococcaceae|Faecalibacterium|Otu0607	0	0	0	0	0	0	0	0	0	0	0	0	0.00314733	0	0	0	0	0	0	0	0	0	0	0	0	0	0	0	0	0	0	0	0	0	0	0
Firmicutes|Clostridia|Clostridiales|Ruminococcaceae|Flavonifractor	0	0	0	0	0	0	0.03125	0	0.0321337	0.0473429	0	0	0	0.00367336	0	0	0	0	0	0	0	0	0	0.0620155	0.086966	0.0863807	0	0.00544766	0	0	0.060015	0.0250941	0	0.0157704	0.00338295	0
Firmicutes|Clostridia|Clostridiales|Ruminococcaceae|Flavonifractor|Otu0263	0	0	0	0	0	0	0.03125	0	0.0321337	0.0473429	0	0	0	0.00367336	0	0	0	0	0	0	0	0	0	0.0271318	0.0108707	0.0863807	0	0.00544766	0	0	0.0450113	0.0250941	0	0.00525679	0.00338295	0
Firmicutes|Clostridia|Clostridiales|Ruminococcaceae|Flavonifractor|Otu0290	0	0	0	0	0	0	0	0	0	0	0	0	0	0	0	0	0	0	0	0	0	0	0	0.0310078	0.0398594	0	0	0	0	0	0	0	0	0	0	0
Firmicutes|Clostridia|Clostridiales|Ruminococcaceae|Flavonifractor|Otu0361	0	0	0	0	0	0	0	0	0	0	0	0	0	0	0	0	0	0	0	0	0	0	0	0.00387597	0.0144943	0	0	0	0	0	0.0150038	0	0	0.0105136	0	0
Firmicutes|Clostridia|Clostridiales|Ruminococcaceae|Flavonifractor|Otu0424	0	0	0	0	0	0	0	0	0	0	0	0	0	0	0	0	0	0	0	0	0	0	0	0	0.0144943	0	0	0	0	0	0	0	0	0	0	0
Firmicutes|Clostridia|Clostridiales|Ruminococcaceae|Flavonifractor|Otu0500	0	0	0	0	0	0	0	0	0	0	0	0	0	0	0	0	0	0	0	0	0	0	0	0	0.00724716	0	0	0	0	0	0	0	0	0	0	0
Firmicutes|Clostridia|Clostridiales|Ruminococcaceae|Gemmiger	0	0.00927149	0	0	0	0.00568861	0	0	0	0.426086	0.100654	0.00745712	0	0.00734673	0.0257998	0	0	0.37594	0.229544	0	0	0	0.0101317	0.0155039	0.043483	0	0	0	0.00303878	0	0.345086	0	0	0.0315408	0.0135318	0
Firmicutes|Clostridia|Clostridiales|Ruminococcaceae|Gemmiger|Otu0157	0	0.00927149	0	0	0	0.00568861	0	0	0	0.426086	0.100654	0.00745712	0	0.00734673	0.0257998	0	0	0.37594	0.229544	0	0	0	0.0101317	0.0155039	0.043483	0	0	0	0.00303877	0	0.345086	0	0	0.0315408	0.0135318	0
Firmicutes|Clostridia|Clostridiales|Ruminococcaceae|Oscillibacter	0	0.00231787	0	0	0	0	0	0	0	0.0236714	0	0	0	0.00367336	0	0	0	0.281955	0.0810154	0	0	0	0.0101317	0.158915	0.24278	0.143968	0.00311643	0	0	0	0.0300075	0	0	0.0210272	0	0
Firmicutes|Clostridia|Clostridiales|Ruminococcaceae|Oscillibacter|Otu0181	0	0.00231787	0	0	0	0	0	0	0	0	0	0	0	0	0	0	0	0.281955	0.0810154	0	0	0	0.0101317	0.0775194	0.188426	0.0287936	0	0	0	0	0.0150038	0	0	0	0	0
Firmicutes|Clostridia|Clostridiales|Ruminococcaceae|Oscillibacter|Otu0266	0	0	0	0	0	0	0	0	0	0	0	0	0	0	0	0	0	0	0	0	0	0	0	0.0503876	0.0217415	0.115174	0	0	0	0	0.0150038	0	0	0.0210272	0	0
Firmicutes|Clostridia|Clostridiales|Ruminococcaceae|Oscillibacter|Otu0349	0	0	0	0	0	0	0	0	0	0.0236714	0	0	0	0.00367336	0	0	0	0	0	0	0	0	0	0.0155039	0	0	0.00311643	0	0	0	0	0	0	0	0	0
Firmicutes|Clostridia|Clostridiales|Ruminococcaceae|Oscillibacter|Otu0389	0	0	0	0	0	0	0	0	0	0	0	0	0	0	0	0	0	0	0	0	0	0	0	0.0116279	0.0108707	0	0	0	0	0	0	0	0	0	0	0
Firmicutes|Clostridia|Clostridiales|Ruminococcaceae|Oscillibacter|Otu0415	0	0	0	0	0	0	0	0	0	0	0	0	0	0	0	0	0	0	0	0	0	0	0	0	0.0144943	0	0	0	0	0	0	0	0	0	0	0
Firmicutes|Clostridia|Clostridiales|Ruminococcaceae|Oscillibacter|Otu0535	0	0	0	0	0	0	0	0	0	0	0	0	0	0	0	0	0	0	0	0	0	0	0	0.00387597	0	0	0	0	0	0	0	0	0	0	0	0
Firmicutes|Clostridia|Clostridiales|Ruminococcaceae|Oscillibacter|Otu0612	0	0	0	0	0	0	0	0	0	0	0	0	0	0	0	0	0	0	0	0	0	0	0	0	0.00362358	0	0	0	0	0	0	0	0	0	0	0
Firmicutes|Clostridia|Clostridiales|Ruminococcaceae|Oscillibacter|Otu0644	0	0	0	0	0	0	0	0	0	0	0	0	0	0	0	0	0	0	0	0	0	0	0	0	0.00362358	0	0	0	0	0	0	0	0	0	0	0
Firmicutes|Clostridia|Clostridiales|Ruminococcaceae|Pseudoflavonifractor	0	0	0	0	0	0	0	0	0	0.0118357	0	0	0	0	0	0	0	0	0	0	0	0	0	0	0.0144943	0	0	0	0	0	0.0450113	0	0	0	0	0
Firmicutes|Clostridia|Clostridiales|Ruminococcaceae|Pseudoflavonifractor|Otu0433	0	0	0	0	0	0	0	0	0	0.0118357	0	0	0	0	0	0	0	0	0	0	0	0	0	0	0	0	0	0	0	0	0.0450113	0	0	0	0	0
Firmicutes|Clostridia|Clostridiales|Ruminococcaceae|Pseudoflavonifractor|Otu0490	0	0	0	0	0	0	0	0	0	0	0	0	0	0	0	0	0	0	0	0	0	0	0	0	0.00724716	0	0	0	0	0	0	0	0	0	0	0
Firmicutes|Clostridia|Clostridiales|Ruminococcaceae|Pseudoflavonifractor|Otu0492	0	0	0	0	0	0	0	0	0	0	0	0	0	0	0	0	0	0	0	0	0	0	0	0	0.00724716	0	0	0	0	0	0	0	0	0	0	0
Firmicutes|Clostridia|Clostridiales|Ruminococcaceae|Ruminococcaceae_unclassified	0.0343997	0.00927149	0	0	0	0	0.03125	0	0	0.0118357	0	0	0	0.0110201	0	0	0	0	0.121523	0	0.01731	0	0	0.0503876	0.0507302	0	0	0	0	0	0.0300075	0	0	0.0105136	0.0067659	0
Firmicutes|Clostridia|Clostridiales|Ruminococcaceae|Ruminococcaceae_unclassified|Otu0351	0	0.00927149	0	0	0	0	0	0	0	0	0	0	0	0	0	0	0	0	0.0405077	0	0	0	0	0.00387597	0	0	0	0	0	0	0	0	0	0	0	0
Firmicutes|Clostridia|Clostridiales|Ruminococcaceae|Ruminococcaceae_unclassified|Otu0375	0	0	0	0	0	0	0	0	0	0	0	0	0	0	0	0	0	0	0	0	0	0	0	0.0271318	0	0	0	0	0	0	0	0	0	0	0	0
Firmicutes|Clostridia|Clostridiales|Ruminococcaceae|Ruminococcaceae_unclassified|Otu0390	0	0	0	0	0	0	0	0	0	0	0	0	0	0.0110201	0	0	0	0	0	0	0	0	0	0	0	0	0	0	0	0	0	0	0	0.0105136	0	0
Firmicutes|Clostridia|Clostridiales|Ruminococcaceae|Ruminococcaceae_unclassified|Otu0413	0	0	0	0	0	0	0	0	0	0	0	0	0	0	0	0	0	0	0.0540103	0	0	0	0	0	0	0	0	0	0	0	0	0	0	0	0	0
Firmicutes|Clostridia|Clostridiales|Ruminococcaceae|Ruminococcaceae_unclassified|Otu0426	0.0114666	0	0	0	0	0	0	0	0	0	0	0	0	0	0	0	0	0	0.0135026	0	0	0	0	0.00387597	0	0	0	0	0	0	0.0150038	0	0	0	0	0
Firmicutes|Clostridia|Clostridiales|Ruminococcaceae|Ruminococcaceae_unclassified|Otu0427	0	0	0	0	0	0	0	0	0	0	0	0	0	0	0	0	0	0	0	0	0	0	0	0.0155039	0	0	0	0	0	0	0	0	0	0	0	0
Firmicutes|Clostridia|Clostridiales|Ruminococcaceae|Ruminococcaceae_unclassified|Otu0445	0	0	0	0	0	0	0	0	0	0	0	0	0	0	0	0	0	0	0	0	0	0	0	0	0	0	0	0	0	0	0.0150038	0	0	0	0.0067659	0
Firmicutes|Clostridia|Clostridiales|Ruminococcaceae|Ruminococcaceae_unclassified|Otu0449	0	0	0	0	0	0	0	0	0	0	0	0	0	0	0	0	0	0	0	0	0	0	0	0	0.0108707	0	0	0	0	0	0	0	0	0	0	0
Firmicutes|Clostridia|Clostridiales|Ruminococcaceae|Ruminococcaceae_unclassified|Otu0457	0	0	0	0	0	0	0	0	0	0	0	0	0	0	0	0	0	0	0	0	0	0	0	0	0.0108707	0	0	0	0	0	0	0	0	0	0	0
Firmicutes|Clostridia|Clostridiales|Ruminococcaceae|Ruminococcaceae_unclassified|Otu0471	0	0	0	0	0	0	0	0	0	0	0	0	0	0	0	0	0	0	0	0	0	0	0	0	0.00724716	0	0	0	0	0	0	0	0	0	0	0
Firmicutes|Clostridia|Clostridiales|Ruminococcaceae|Ruminococcaceae_unclassified|Otu0473	0	0	0	0	0	0	0	0	0	0	0	0	0	0	0	0	0	0	0	0	0	0	0	0	0.00724716	0	0	0	0	0	0	0	0	0	0	0
Firmicutes|Clostridia|Clostridiales|Ruminococcaceae|Ruminococcaceae_unclassified|Otu0513	0.0229331	0	0	0	0	0	0	0	0	0	0	0	0	0	0	0	0	0	0	0	0	0	0	0	0	0	0	0	0	0	0	0	0	0	0	0
Firmicutes|Clostridia|Clostridiales|Ruminococcaceae|Ruminococcaceae_unclassified|Otu0532	0	0	0	0	0	0	0	0	0	0	0	0	0	0	0	0	0	0	0	0	0.01731	0	0	0	0	0	0	0	0	0	0	0	0	0	0	0
Firmicutes|Clostridia|Clostridiales|Ruminococcaceae|Ruminococcaceae_unclassified|Otu0539	0	0	0	0	0	0	0.03125	0	0	0	0	0	0	0	0	0	0	0	0	0	0	0	0	0	0	0	0	0	0	0	0	0	0	0	0	0
Firmicutes|Clostridia|Clostridiales|Ruminococcaceae|Ruminococcaceae_unclassified|Otu0571	0	0	0	0	0	0	0	0	0	0	0	0	0	0	0	0	0	0	0.0135026	0	0	0	0	0	0	0	0	0	0	0	0	0	0	0	0	0
Firmicutes|Clostridia|Clostridiales|Ruminococcaceae|Ruminococcaceae_unclassified|Otu0624	0	0	0	0	0	0	0	0	0	0	0	0	0	0	0	0	0	0	0	0	0	0	0	0	0.00362358	0	0	0	0	0	0	0	0	0	0	0
Firmicutes|Clostridia|Clostridiales|Ruminococcaceae|Ruminococcaceae_unclassified|Otu0636	0	0	0	0	0	0	0	0	0	0	0	0	0	0	0	0	0	0	0	0	0	0	0	0	0.00362358	0	0	0	0	0	0	0	0	0	0	0
Firmicutes|Clostridia|Clostridiales|Ruminococcaceae|Ruminococcaceae_unclassified|Otu0638	0	0	0	0	0	0	0	0	0	0	0	0	0	0	0	0	0	0	0	0	0	0	0	0	0.00362358	0	0	0	0	0	0	0	0	0	0	0
Firmicutes|Clostridia|Clostridiales|Ruminococcaceae|Ruminococcaceae_unclassified|Otu0642	0	0	0	0	0	0	0	0	0	0.0118357	0	0	0	0	0	0	0	0	0	0	0	0	0	0	0	0	0	0	0	0	0	0	0	0	0	0
Firmicutes|Clostridia|Clostridiales|Ruminococcaceae|Ruminococcaceae_unclassified|Otu0646	0	0	0	0	0	0	0	0	0	0	0	0	0	0	0	0	0	0	0	0	0	0	0	0	0.00362358	0	0	0	0	0	0	0	0	0	0	0
Firmicutes|Clostridia|Clostridiales|Ruminococcaceae|Ruminococcus	0	0.0139072	0	0	0	0	0.03125	0	0	0	0	0	0	0	0	0	0	0.56391	0.094518	0	0	0.0134345	0	0.139535	0.137696	0	0	0.00272383	0.00303878	0	0	0	0	0.00525679	0	0.00298802
Firmicutes|Clostridia|Clostridiales|Ruminococcaceae|Ruminococcus|Otu0188	0	0	0	0	0	0	0.03125	0	0	0	0	0	0	0	0	0	0	0.469925	0	0	0	0.0134345	0	0.139535	0.115955	0	0	0.00272383	0.00303877	0	0	0	0	0	0	0.00298802
Firmicutes|Clostridia|Clostridiales|Ruminococcaceae|Ruminococcus|Otu0323	0	0.0115894	0	0	0	0	0	0	0	0	0	0	0	0	0	0	0	0	0.0405077	0	0	0	0	0	0.0108707	0	0	0	0	0	0	0	0	0.00525679	0	0
Firmicutes|Clostridia|Clostridiales|Ruminococcaceae|Ruminococcus|Otu0365	0	0.00231787	0	0	0	0	0	0	0	0	0	0	0	0	0	0	0	0	0.0540103	0	0	0	0	0	0.0108707	0	0	0	0	0	0	0	0	0	0	0
Firmicutes|Clostridia|Clostridiales|Ruminococcaceae|Ruminococcus|Otu0568	0	0	0	0	0	0	0	0	0	0	0	0	0	0	0	0	0	0.093985	0	0	0	0	0	0	0	0	0	0	0	0	0	0	0	0	0	0
Firmicutes|Clostridia|Clostridiales|Ruminococcaceae|Sporobacter	0	0	0	0	0	0	0	0	0	0	0	0	0	0.00367336	0	0	0	0	0	0	0.01731	0	0	0.00775194	0.0507302	0	0	0	0	0	0	0	0	0	0	0
Firmicutes|Clostridia|Clostridiales|Ruminococcaceae|Sporobacter|Otu0300	0	0	0	0	0	0	0	0	0	0	0	0	0	0	0	0	0	0	0	0	0.01731	0	0	0.00775194	0.0507302	0	0	0	0	0	0	0	0	0	0	0
Firmicutes|Clostridia|Clostridiales|Ruminococcaceae|Sporobacter|Otu0604	0	0	0	0	0	0	0	0	0	0	0	0	0	0.00367336	0	0	0	0	0	0	0	0	0	0	0	0	0	0	0	0	0	0	0	0	0	0
Firmicutes|Clostridia|Clostridiales|Ruminococcaceae|Subdoligranulum	0	0	0	0	0	0	0	0	0	0	0	0	0	0	0.0257998	0	0	0	0	0	0	0	0	0.00775194	0	0	0	0	0.00303878	0	0	0	0	0	0	0
Firmicutes|Clostridia|Clostridiales|Ruminococcaceae|Subdoligranulum|Otu0409	0	0	0	0	0	0	0	0	0	0	0	0	0	0	0.0257998	0	0	0	0	0	0	0	0	0.00775194	0	0	0	0	0.00303877	0	0	0	0	0	0	0
Firmicutes|Clostridia|Thermoanaerobacterales	0	0	0	0	0	0	0	0	0	0.0236714	0	0	0	0	0	0	0	0	0	0	0	0	0	0	0	0	0	0	0	0	0	0	0	0	0	0
Firmicutes|Clostridia|Thermoanaerobacterales|Thermoanaerobacteraceae	0	0	0	0	0	0	0	0	0	0.0236714	0	0	0	0	0	0	0	0	0	0	0	0	0	0	0	0	0	0	0	0	0	0	0	0	0	0
Firmicutes|Clostridia|Thermoanaerobacterales|Thermoanaerobacteraceae|Thermoanaerobacteraceae_unclassified	0	0	0	0	0	0	0	0	0	0.0236714	0	0	0	0	0	0	0	0	0	0	0	0	0	0	0	0	0	0	0	0	0	0	0	0	0	0
Firmicutes|Clostridia|Thermoanaerobacterales|Thermoanaerobacteraceae|Thermoanaerobacteraceae_unclassified|Otu0466	0	0	0	0	0	0	0	0	0	0.0236714	0	0	0	0	0	0	0	0	0	0	0	0	0	0	0	0	0	0	0	0	0	0	0	0	0	0
Firmicutes|Erysipelotrichia	0	0.00231787	0	0	0	0	0	0	0	0	0	0	0	0	0	0.0139978	0	0	0.0405077	0	0	0	0	0	0	0	0	0	0	0	0.150038	0	0	0	0	0.0209161
Firmicutes|Erysipelotrichia|Erysipelotrichales	0	0.00231787	0	0	0	0	0	0	0	0	0	0	0	0	0	0.0139978	0	0	0.0405077	0	0	0	0	0	0	0	0	0	0	0	0.150038	0	0	0	0	0.0209161
Firmicutes|Erysipelotrichia|Erysipelotrichales|Erysipelotrichaceae	0	0.00231787	0	0	0	0	0	0	0	0	0	0	0	0	0	0.0139978	0	0	0.0405077	0	0	0	0	0	0	0	0	0	0	0	0.150038	0	0	0	0	0.0209161
Firmicutes|Erysipelotrichia|Erysipelotrichales|Erysipelotrichaceae|Catenibacterium	0	0.00231787	0	0	0	0	0	0	0	0	0	0	0	0	0	0.0139978	0	0	0.0405077	0	0	0	0	0	0	0	0	0	0	0	0.0300075	0	0	0	0	0
Firmicutes|Erysipelotrichia|Erysipelotrichales|Erysipelotrichaceae|Catenibacterium|Otu0366	0	0.00231787	0	0	0	0	0	0	0	0	0	0	0	0	0	0.0139978	0	0	0.0405077	0	0	0	0	0	0	0	0	0	0	0	0.0300075	0	0	0	0	0
Firmicutes|Erysipelotrichia|Erysipelotrichales|Erysipelotrichaceae|Clostridium_XVIII	0	0	0	0	0	0	0	0	0	0	0	0	0	0	0	0	0	0	0	0	0	0	0	0	0	0	0	0	0	0	0.0900225	0	0	0	0	0.0209161
Firmicutes|Erysipelotrichia|Erysipelotrichales|Erysipelotrichaceae|Clostridium_XVIII|Otu0370	0	0	0	0	0	0	0	0	0	0	0	0	0	0	0	0	0	0	0	0	0	0	0	0	0	0	0	0	0	0	0.0900225	0	0	0	0	0.00298802
Firmicutes|Erysipelotrichia|Erysipelotrichales|Erysipelotrichaceae|Clostridium_XVIII|Otu0388	0	0	0	0	0	0	0	0	0	0	0	0	0	0	0	0	0	0	0	0	0	0	0	0	0	0	0	0	0	0	0	0	0	0	0	0.0179281
Firmicutes|Erysipelotrichia|Erysipelotrichales|Erysipelotrichaceae|Erysipelotrichaceae_unclassified	0	0	0	0	0	0	0	0	0	0	0	0	0	0	0	0	0	0	0	0	0	0	0	0	0	0	0	0	0	0	0.0300075	0	0	0	0	0
Firmicutes|Erysipelotrichia|Erysipelotrichales|Erysipelotrichaceae|Erysipelotrichaceae_unclassified|Otu0520	0	0	0	0	0	0	0	0	0	0	0	0	0	0	0	0	0	0	0	0	0	0	0	0	0	0	0	0	0	0	0.0300075	0	0	0	0	0
Firmicutes|Firmicutes_unclassified	0	0	0	0	0	0.0028443	0	0	0	0.402414	0	0	0.018884	0	0.0128999	0	0	0	0.0135026	0.022168	0	0	0	0	0.0362358	0	0	0	0	0	0.0450113	0	0	0	0	2.10356
Firmicutes|Firmicutes_unclassified|Firmicutes_unclassified	0	0	0	0	0	0.0028443	0	0	0	0.402414	0	0	0.018884	0	0.0128999	0	0	0	0.0135026	0.022168	0	0	0	0	0.0362358	0	0	0	0	0	0.0450113	0	0	0	0	2.10356
Firmicutes|Firmicutes_unclassified|Firmicutes_unclassified|Firmicutes_unclassified	0	0	0	0	0	0.0028443	0	0	0	0.402414	0	0	0.018884	0	0.0128999	0	0	0	0.0135026	0.022168	0	0	0	0	0.0362358	0	0	0	0	0	0.0450113	0	0	0	0	2.10356
Firmicutes|Firmicutes_unclassified|Firmicutes_unclassified|Firmicutes_unclassified|Firmicutes_unclassified	0	0	0	0	0	0.0028443	0	0	0	0.402414	0	0	0.018884	0	0.0128999	0	0	0	0.0135026	0.022168	0	0	0	0	0.0362358	0	0	0	0	0	0.0450113	0	0	0	0	2.10356
Firmicutes|Firmicutes_unclassified|Firmicutes_unclassified|Firmicutes_unclassified|Firmicutes_unclassified|Otu0060	0	0	0	0	0	0.0028443	0	0	0	0.402414	0	0	0.018884	0	0.0128999	0	0	0	0	0	0	0	0	0	0	0	0	0	0	0	0	0	0	0	0	2.10356
Firmicutes|Firmicutes_unclassified|Firmicutes_unclassified|Firmicutes_unclassified|Firmicutes_unclassified|Otu0343	0	0	0	0	0	0	0	0	0	0	0	0	0	0	0	0	0	0	0	0	0	0	0	0	0.0217415	0	0	0	0	0	0.0450113	0	0	0	0	0
Firmicutes|Firmicutes_unclassified|Firmicutes_unclassified|Firmicutes_unclassified|Firmicutes_unclassified|Otu0402	0	0	0	0	0	0	0	0	0	0	0	0	0	0	0	0	0	0	0	0.022168	0	0	0	0	0.0144943	0	0	0	0	0	0	0	0	0	0	0
Firmicutes|Firmicutes_unclassified|Firmicutes_unclassified|Firmicutes_unclassified|Firmicutes_unclassified|Otu0543	0	0	0	0	0	0	0	0	0	0	0	0	0	0	0	0	0	0	0.0135026	0	0	0	0	0	0	0	0	0	0	0	0	0	0	0	0	0
Firmicutes|Negativicutes	5.85942	1.51125	0.023649	0.0823384	0.236295	0.0113772	0.46875	0.131521	0.289203	0.236714	1.15752	13.9746	0.00944198	4.45946	0.0257998	0.0139978	0.345835	0.37594	0.540103	20.3724	26.4497	9.50494	3.03951	32.2519	0.264522	8.89721	0	0.00817149	0.230947	0.0105559	9.09227	36.8632	0.0272675	0.919939	0.145467	8.16924
Firmicutes|Negativicutes|Selenomonadales	5.85942	1.51125	0.023649	0.0823384	0.236295	0.0113772	0.46875	0.131521	0.289203	0.236714	1.15752	13.9746	0.00944198	4.45946	0.0257998	0.0139978	0.345835	0.37594	0.540103	20.3724	26.4497	9.50494	3.03951	32.2519	0.264522	8.89721	0	0.00817149	0.230947	0.0105559	9.09227	36.8632	0.0272675	0.919939	0.145467	8.16924
Firmicutes|Negativicutes|Selenomonadales|Acidaminococcaceae	0	0.00231787	0	0	0	0	0.125	0	0.096401	0.0236714	0	0.00745712	0	0.0440804	0.0128999	0.0139978	0.0230556	0.18797	0	0.0665041	0.01731	0.00671727	0.0405268	0.139535	0.0978367	0.172761	0	0	0	0.00351865	0.315079	0	0.00495773	0.178731	0	0
Firmicutes|Negativicutes|Selenomonadales|Acidaminococcaceae|Acidaminococcaceae_unclassified	0	0	0	0	0	0	0.0625	0	0	0	0	0	0	0	0	0.0139978	0	0	0	0	0	0.00671727	0.0101317	0	0.0942131	0	0	0	0	0	0	0	0	0	0	0
Firmicutes|Negativicutes|Selenomonadales|Acidaminococcaceae|Acidaminococcaceae_unclassified|Otu0261	0	0	0	0	0	0	0.0625	0	0	0	0	0	0	0	0	0	0	0	0	0	0	0.00671727	0.0101317	0	0.0905896	0	0	0	0	0	0	0	0	0	0	0
Firmicutes|Negativicutes|Selenomonadales|Acidaminococcaceae|Acidaminococcaceae_unclassified|Otu0474	0	0	0	0	0	0	0	0	0	0	0	0	0	0	0	0.0139978	0	0	0	0	0	0	0	0	0.00362358	0	0	0	0	0	0	0	0	0	0	0
Firmicutes|Negativicutes|Selenomonadales|Acidaminococcaceae|Acidaminococcus	0	0.00231787	0	0	0	0	0	0	0.096401	0.0118357	0	0.00745712	0	0.0440804	0.0128999	0	0.0230556	0.093985	0	0.022168	0.01731	0	0	0.104651	0.00362358	0	0	0	0	0.00351865	0.0450113	0	0.00495773	0.173474	0	0
Firmicutes|Negativicutes|Selenomonadales|Acidaminococcaceae|Acidaminococcus|Otu0176	0	0.00231787	0	0	0	0	0	0	0.096401	0	0	0.00745712	0	0.0440804	0.0128999	0	0.0230556	0.093985	0	0.022168	0.01731	0	0	0.104651	0.00362358	0	0	0	0	0.00351865	0.0450113	0	0.00495774	0.173474	0	0
Firmicutes|Negativicutes|Selenomonadales|Acidaminococcaceae|Acidaminococcus|Otu0643	0	0	0	0	0	0	0	0	0	0.0118357	0	0	0	0	0	0	0	0	0	0	0	0	0	0	0	0	0	0	0	0	0	0	0	0	0	0
Firmicutes|Negativicutes|Selenomonadales|Acidaminococcaceae|Phascolarctobacterium	0	0	0	0	0	0	0.0625	0	0	0.0118357	0	0	0	0	0	0	0	0.093985	0	0.0443361	0	0	0.0303951	0.0348837	0	0.172761	0	0	0	0	0.270068	0	0	0.00525679	0	0
Firmicutes|Negativicutes|Selenomonadales|Acidaminococcaceae|Phascolarctobacterium|Otu0223	0	0	0	0	0	0	0.0625	0	0	0.0118357	0	0	0	0	0	0	0	0.093985	0	0.0443361	0	0	0.0303951	0.0348837	0	0.172761	0	0	0	0	0.270068	0	0	0.00525679	0	0
Firmicutes|Negativicutes|Selenomonadales|Veillonellaceae	5.85942	1.50894	0.023649	0.0823384	0.236295	0.0113772	0.34375	0.131521	0.192802	0.213043	1.15752	13.9672	0.00944198	4.41538	0.0128999	0	0.322779	0.18797	0.540103	20.3059	26.4324	9.49822	2.99899	32.1124	0.166685	8.72445	0	0.00817149	0.230947	0.0070373	8.77719	36.8632	0.0223098	0.741208	0.145467	8.16924
Firmicutes|Negativicutes|Selenomonadales|Veillonellaceae|Allisonella	0	0	0	0	0	0	0	0	0	0	0	0	0	0	0	0	0	0	0	0	0	0	0	0	0	0	0	0	0	0	0.0150038	0	0	0	0	0
Firmicutes|Negativicutes|Selenomonadales|Veillonellaceae|Allisonella|Otu0594	0	0	0	0	0	0	0	0	0	0	0	0	0	0	0	0	0	0	0	0	0	0	0	0	0	0	0	0	0	0	0.0150038	0	0	0	0	0
Firmicutes|Negativicutes|Selenomonadales|Veillonellaceae|Anaeroglobus	0	0	0	0	0	0	0	0	0	0	0	0	0	0	0	0	0	0	0	0	0	0	0	0.104651	0	0	0	0	0	0	0	0	0	0	0	0
Firmicutes|Negativicutes|Selenomonadales|Veillonellaceae|Anaeroglobus|Otu0270	0	0	0	0	0	0	0	0	0	0	0	0	0	0	0	0	0	0	0	0	0	0	0	0.104651	0	0	0	0	0	0	0	0	0	0	0	0
Firmicutes|Negativicutes|Selenomonadales|Veillonellaceae|Dialister	0	0.0208609	0	0	0	0.0028443	0.03125	0	0	0	0	0	0	0.308563	0	0	0	0	0.094518	0	0	0	0.759878	0.910853	0	0.0287936	0	0	0	0	0.345086	0.0250941	0	0.0473112	0	0
Firmicutes|Negativicutes|Selenomonadales|Veillonellaceae|Dialister|Otu0104	0	0.0208609	0	0	0	0.0028443	0.03125	0	0	0	0	0	0	0.308563	0	0	0	0	0.094518	0	0	0	0	0.577519	0	0	0	0	0	0	0.345086	0.0250941	0	0.0105136	0	0
Firmicutes|Negativicutes|Selenomonadales|Veillonellaceae|Dialister|Otu0132	0	0	0	0	0	0	0	0	0	0	0	0	0	0	0	0	0	0	0	0	0	0	0.759878	0.333333	0	0.0287936	0	0	0	0	0	0	0	0.0367976	0	0
Firmicutes|Negativicutes|Selenomonadales|Veillonellaceae|Megamonas	0	0.0301324	0	0	0	0.0028443	0.25	0.131521	0.128535	0.177536	0.100654	0.00745712	0.00314733	0.220402	0	0	0	0.093985	0.432082	0.243848	0.03462	0	0.0101317	0.0620155	0.0471066	0.0575871	0	0.00544766	0.0212714	0.00351865	4.26107	0.577164	0	0.373232	0.0811908	0.00597604
Firmicutes|Negativicutes|Selenomonadales|Veillonellaceae|Megamonas|Otu0068	0	0.0301324	0	0	0	0.0028443	0.25	0.131521	0.128535	0.177536	0.100654	0.00745712	0	0.220402	0	0	0	0.093985	0.432082	0.243848	0.03462	0	0.0101317	0.0620155	0.00724716	0.0575871	0	0.00544766	0.0212714	0.00351865	4.26107	0.577164	0	0.373232	0.0811908	0.00597604
Firmicutes|Negativicutes|Selenomonadales|Veillonellaceae|Megamonas|Otu0329	0	0	0	0	0	0	0	0	0	0	0	0	0	0	0	0	0	0	0	0	0	0	0	0	0.0398594	0	0	0	0	0	0	0	0	0	0	0
Firmicutes|Negativicutes|Selenomonadales|Veillonellaceae|Megamonas|Otu0580	0	0	0	0	0	0	0	0	0	0	0	0	0.00314733	0	0	0	0	0	0	0	0	0	0	0	0	0	0	0	0	0	0	0	0	0	0	0
Firmicutes|Negativicutes|Selenomonadales|Veillonellaceae|Megasphaera	5.06823	0.405628	0	0.0823384	0	0	0.0625	0	0.0642674	0	0.100654	13.9597	0	0.0330603	0	0	0.322779	0	0	0	4.98529	0.22167	0	10.2752	0.0579773	0	0	0.00272383	0.203598	0	4.15604	24.9686	0	0	0.0270636	0
Firmicutes|Negativicutes|Selenomonadales|Veillonellaceae|Megasphaera|Otu0016	5.06823	0.40331	0	0.0823384	0	0	0	0	0	0	0.100654	13.9448	0	0	0	0	0.322779	0	0	0	4.98529	0.22167	0	10.2713	0	0	0	0	0.203598	0	4.15604	24.9686	0	0	0.0270636	0
Firmicutes|Negativicutes|Selenomonadales|Veillonellaceae|Megasphaera|Otu0260	0	0.00231787	0	0	0	0	0.0625	0	0.0642674	0	0	0	0	0.0330603	0	0	0	0	0	0	0	0	0	0.00387597	0.0471066	0	0	0.00272383	0	0	0	0	0	0	0	0
Firmicutes|Negativicutes|Selenomonadales|Veillonellaceae|Megasphaera|Otu0455	0	0	0	0	0	0	0	0	0	0	0	0	0	0	0	0	0	0	0	0	0	0	0	0	0.0108707	0	0	0	0	0	0	0	0	0	0	0
Firmicutes|Negativicutes|Selenomonadales|Veillonellaceae|Megasphaera|Otu0511	0	0	0	0	0	0	0	0	0	0	0	0.0149142	0	0	0	0	0	0	0	0	0	0	0	0	0	0	0	0	0	0	0	0	0	0	0	0
Firmicutes|Negativicutes|Selenomonadales|Veillonellaceae|Mitsuokella	0	0	0	0	0	0	0	0	0	0	0	0	0	0	0	0	0	0	0	0.0886721	0	0	0	0	0	0	0	0	0	0	0	0	0	0	0	0
Firmicutes|Negativicutes|Selenomonadales|Veillonellaceae|Mitsuokella|Otu0421	0	0	0	0	0	0	0	0	0	0	0	0	0	0	0	0	0	0	0	0.0886721	0	0	0	0	0	0	0	0	0	0	0	0	0	0	0	0
Firmicutes|Negativicutes|Selenomonadales|Veillonellaceae|Selenomonas	0	0	0	0	0	0	0	0	0	0.0118357	0	0	0	0	0	0	0	0	0	0	0	0	0	0.104651	0	4.31903	0	0	0	0	0	0	0	0	0	0
Firmicutes|Negativicutes|Selenomonadales|Veillonellaceae|Selenomonas|Otu0141	0	0	0	0	0	0	0	0	0	0.0118357	0	0	0	0	0	0	0	0	0	0	0	0	0	0.0116279	0	4.31903	0	0	0	0	0	0	0	0	0	0
Firmicutes|Negativicutes|Selenomonadales|Veillonellaceae|Selenomonas|Otu0278	0	0	0	0	0	0	0	0	0	0	0	0	0	0	0	0	0	0	0	0	0	0	0	0.0930233	0	0	0	0	0	0	0	0	0	0	0	0
Firmicutes|Negativicutes|Selenomonadales|Veillonellaceae|Veillonella	0.791194	1.05231	0.023649	0	0.236295	0.00568861	0	0	0	0.0236714	0.956215	0	0.00629465	3.85336	0.0128999	0	0	0.093985	0.0135026	19.9734	21.4125	9.27655	2.22898	20.655	0.0616009	4.31903	0	0	0.00607755	0.00351865	0	11.2923	0.0148732	0.320664	0.0372124	8.16327
Firmicutes|Negativicutes|Selenomonadales|Veillonellaceae|Veillonella|Otu0005	0.791194	1.05231	0.023649	0	0.047259	0.00568861	0	0	0	0.0236714	0.956215	0	0.00629465	3.82397	0.0128999	0	0	0	0	19.9734	21.3952	9.27655	2.22898	19.4845	0.0616009	4.31903	0	0	0.00303877	0.00351865	0	11.2923	0.0148732	0.220785	0.0372124	8.16327
Firmicutes|Negativicutes|Selenomonadales|Veillonellaceae|Veillonella|Otu0096	0	0	0	0	0	0	0	0	0	0	0	0	0	0	0	0	0	0	0	0	0	0	0	1.16667	0	0	0	0	0	0	0	0	0	0	0	0
Firmicutes|Negativicutes|Selenomonadales|Veillonellaceae|Veillonella|Otu0267	0	0	0	0	0	0	0	0	0	0	0	0	0	0.0293869	0	0	0	0	0.0135026	0	0	0	0	0	0	0	0	0	0	0	0	0	0	0.0998791	0	0
Firmicutes|Negativicutes|Selenomonadales|Veillonellaceae|Veillonella|Otu0438	0	0	0	0	0.141777	0	0	0	0	0	0	0	0	0	0	0	0	0	0	0	0	0	0	0	0	0	0	0	0	0	0	0	0	0	0	0
Firmicutes|Negativicutes|Selenomonadales|Veillonellaceae|Veillonella|Otu0454	0	0	0	0	0.047259	0	0	0	0	0	0	0	0	0	0	0	0	0.093985	0	0	0	0	0	0	0	0	0	0	0.00303877	0	0	0	0	0	0	0
Firmicutes|Negativicutes|Selenomonadales|Veillonellaceae|Veillonella|Otu0529	0	0	0	0	0	0	0	0	0	0	0	0	0	0	0	0	0	0	0	0	0.01731	0	0	0	0	0	0	0	0	0	0	0	0	0	0	0
Firmicutes|Negativicutes|Selenomonadales|Veillonellaceae|Veillonella|Otu0536	0	0	0	0	0	0	0	0	0	0	0	0	0	0	0	0	0	0	0	0	0	0	0	0.00387597	0	0	0	0	0	0	0	0	0	0	0	0
Firmicutes|Negativicutes|Selenomonadales|Veillonellaceae|Veillonellaceae_unclassified	0	0	0	0	0	0	0	0	0	0	0	0	0	0	0	0	0	0	0	0	0	0	0	0	0	0	0	0	0	0	0	0	0.0074366	0	0	0
Firmicutes|Negativicutes|Selenomonadales|Veillonellaceae|Veillonellaceae_unclassified|Otu0439	0	0	0	0	0	0	0	0	0	0	0	0	0	0	0	0	0	0	0	0	0	0	0	0	0	0	0	0	0	0	0	0	0.0074366	0	0	0
Fusobacteria	0.389864	0.157615	0.0354736	0	0.047259	0.0767962	0.0625	0.394564	0.0642674	1.18357	0.0503271	0.00745712	0.195134	2.63013	0.193498	0	0	0	0.0135026	0.243848	0	0	6.70719	8.5155	0.224662	9.84739	0.0124657	0.0680958	0.00911632	1.65376	1.08027	0.0752823	0.205746	0.26284	2.76387	14.223
Fusobacteria|Fusobacteriia	0.389864	0.157615	0.0354736	0	0.047259	0.0767962	0.0625	0.394564	0.0642674	1.18357	0.0503271	0.00745712	0.195134	2.63013	0.193498	0	0	0	0.0135026	0.243848	0	0	6.70719	8.5155	0.224662	9.84739	0.0124657	0.0680958	0.00911632	1.65376	1.08027	0.0752823	0.205746	0.26284	2.76387	14.223
Fusobacteria|Fusobacteriia|Fusobacteriales	0.389864	0.157615	0.0354736	0	0.047259	0.0767962	0.0625	0.394564	0.0642674	1.18357	0.0503271	0.00745712	0.195134	2.63013	0.193498	0	0	0	0.0135026	0.243848	0	0	6.70719	8.5155	0.224662	9.84739	0.0124657	0.0680958	0.00911632	1.65376	1.08027	0.0752823	0.205746	0.26284	2.76387	14.223
Fusobacteria|Fusobacteriia|Fusobacteriales|Fusobacteriaceae	0.321064	0.157615	0.0354736	0	0.047259	0.0767962	0.0625	0.394564	0.0642674	1.18357	0.0503271	0.00745712	0.195134	2.54564	0	0	0	0	0.0135026	0.243848	0	0	6.70719	8.5155	0.224662	9.84739	0.0124657	0.0680958	0.00607755	0.0070373	1.08027	0.0752823	0.094197	0.26284	2.73004	10.3475
Fusobacteria|Fusobacteriia|Fusobacteriales|Fusobacteriaceae|Fusobacteriaceae_unclassified	0	0	0	0	0	0	0	0	0	0	0	0	0	0	0	0	0	0	0	0	0	0	0	0	0	0	0	0	0	0	0.0150038	0	0	0	0	0
Fusobacteria|Fusobacteriia|Fusobacteriales|Fusobacteriaceae|Fusobacteriaceae_unclassified|Otu0596	0	0	0	0	0	0	0	0	0	0	0	0	0	0	0	0	0	0	0	0	0	0	0	0	0	0	0	0	0	0	0.0150038	0	0	0	0	0
Fusobacteria|Fusobacteriia|Fusobacteriales|Fusobacteriaceae|Fusobacterium	0.321064	0.157615	0.0354736	0	0.047259	0.0767962	0.0625	0.394564	0.0642674	1.18357	0.0503271	0.00745712	0.195134	2.54564	0	0	0	0	0.0135026	0.243848	0	0	6.70719	8.5155	0.224662	9.84739	0.0124657	0.0680958	0.00607755	0.0070373	1.06527	0.0752823	0.094197	0.26284	2.73004	10.3475
Fusobacteria|Fusobacteriia|Fusobacteriales|Fusobacteriaceae|Fusobacterium|Otu0014	0.309598	0.157615	0.0118245	0	0.047259	0.065419	0.03125	0.350723	0	0.615457	0.0503271	0.00745712	0.191987	2.53095	0	0	0	0	0.0135026	0.22168	0	0	6.6768	8.36047	0	0.575871	0.00934929	0.0136192	0	0	0.060015	0.0250941	0.094197	0.26284	2.71989	10.3415
Fusobacteria|Fusobacteriia|Fusobacteriales|Fusobacteriaceae|Fusobacterium|Otu0087	0.0114666	0	0.023649	0	0	0	0.03125	0	0	0.0473429	0	0	0	0	0	0	0	0	0	0	0	0	0.0303951	0.143411	0	8.98359	0.00311643	0.0544766	0.00607755	0.0070373	0.0150038	0.0250941	0	0	0.0101488	0.00298802
Fusobacteria|Fusobacteriia|Fusobacteriales|Fusobacteriaceae|Fusobacterium|Otu0150	0	0	0	0	0	0.0113772	0	0.0438404	0.0642674	0.520772	0	0	0.00314733	0.0110201	0	0	0	0	0	0.022168	0	0	0	0.00387597	0	0.287936	0	0	0	0	0.990248	0.0250941	0	0	0	0
Fusobacteria|Fusobacteriia|Fusobacteriales|Fusobacteriaceae|Fusobacterium|Otu0203	0	0	0	0	0	0	0	0	0	0	0	0	0	0	0	0	0	0	0	0	0	0	0	0	0.224662	0	0	0	0	0	0	0	0	0	0	0
Fusobacteria|Fusobacteriia|Fusobacteriales|Fusobacteriaceae|Fusobacterium|Otu0488	0	0	0	0	0	0	0	0	0	0	0	0	0	0	0	0	0	0	0	0	0	0	0	0.00775194	0	0	0	0	0	0	0	0	0	0	0	0
Fusobacteria|Fusobacteriia|Fusobacteriales|Fusobacteriaceae|Fusobacterium|Otu0556	0	0	0	0	0	0	0	0	0	0	0	0	0	0	0	0	0	0	0	0	0	0	0	0	0	0	0	0	0	0	0	0	0	0	0	0.00298802
Fusobacteria|Fusobacteriia|Fusobacteriales|Fusobacteriaceae|Fusobacterium|Otu0586	0	0	0	0	0	0	0	0	0	0	0	0	0	0.00367336	0	0	0	0	0	0	0	0	0	0	0	0	0	0	0	0	0	0	0	0	0	0
Fusobacteria|Fusobacteriia|Fusobacteriales|Leptotrichiaceae	0.0687994	0	0	0	0	0	0	0	0	0	0	0	0	0.0844874	0.193498	0	0	0	0	0	0	0	0	0	0	0	0	0	0.00303878	1.64673	0	0	0.111549	0	0.0338295	3.87546
Fusobacteria|Fusobacteriia|Fusobacteriales|Leptotrichiaceae|Leptotrichia	0.0687994	0	0	0	0	0	0	0	0	0	0	0	0	0.0844874	0.0773994	0	0	0	0	0	0	0	0	0	0	0	0	0	0.00303878	0.555947	0	0	0.111549	0	0.0169147	3.87546
Fusobacteria|Fusobacteriia|Fusobacteriales|Leptotrichiaceae|Leptotrichia|Otu0042	0	0	0	0	0	0	0	0	0	0	0	0	0	0	0	0	0	0	0	0	0	0	0	0	0	0	0	0	0.00303877	0	0	0	0.111549	0	0	3.71112
Fusobacteria|Fusobacteriia|Fusobacteriales|Leptotrichiaceae|Leptotrichia|Otu0109	0	0	0	0	0	0	0	0	0	0	0	0	0	0.0844874	0.0773994	0	0	0	0	0	0	0	0	0	0	0	0	0	0	0.555947	0	0	0	0	0	0.164341
Fusobacteria|Fusobacteriia|Fusobacteriales|Leptotrichiaceae|Leptotrichia|Otu0325	0.0687994	0	0	0	0	0	0	0	0	0	0	0	0	0	0	0	0	0	0	0	0	0	0	0	0	0	0	0	0	0	0	0	0	0	0.0169147	0
Fusobacteria|Fusobacteriia|Fusobacteriales|Leptotrichiaceae|Leptotrichiaceae_unclassified	0	0	0	0	0	0	0	0	0	0	0	0	0	0	0.116099	0	0	0	0	0	0	0	0	0	0	0	0	0	0	1.09078	0	0	0	0	0	0
Fusobacteria|Fusobacteriia|Fusobacteriales|Leptotrichiaceae|Leptotrichiaceae_unclassified|Otu0093	0	0	0	0	0	0	0	0	0	0	0	0	0	0	0.116099	0	0	0	0	0	0	0	0	0	0	0	0	0	0	1.09078	0	0	0	0	0	0
Fusobacteria|Fusobacteriia|Fusobacteriales|Leptotrichiaceae|Streptobacillus	0	0	0	0	0	0	0	0	0	0	0	0	0	0	0	0	0	0	0	0	0	0	0	0	0	0	0	0	0	0	0	0	0	0	0.0169147	0
Fusobacteria|Fusobacteriia|Fusobacteriales|Leptotrichiaceae|Streptobacillus|Otu0404	0	0	0	0	0	0	0	0	0	0	0	0	0	0	0	0	0	0	0	0	0	0	0	0	0	0	0	0	0	0	0	0	0	0	0.0169147	0
Gemmatimonadetes	0.114666	0	0	0	0	0	0	0	0	0	0	0	0	0	0	0	0	0	0	0	0	0	0	0	0	0	0	0	0	0	0.105026	0	0	0	0	0
Gemmatimonadetes|Gemmatimonadetes	0.114666	0	0	0	0	0	0	0	0	0	0	0	0	0	0	0	0	0	0	0	0	0	0	0	0	0	0	0	0	0	0.105026	0	0	0	0	0
Gemmatimonadetes|Gemmatimonadetes|Gemmatimonadales	0.114666	0	0	0	0	0	0	0	0	0	0	0	0	0	0	0	0	0	0	0	0	0	0	0	0	0	0	0	0	0	0.105026	0	0	0	0	0
Gemmatimonadetes|Gemmatimonadetes|Gemmatimonadales|Gemmatimonadaceae	0.114666	0	0	0	0	0	0	0	0	0	0	0	0	0	0	0	0	0	0	0	0	0	0	0	0	0	0	0	0	0	0.105026	0	0	0	0	0
Gemmatimonadetes|Gemmatimonadetes|Gemmatimonadales|Gemmatimonadaceae|Gemmatimonas	0.114666	0	0	0	0	0	0	0	0	0	0	0	0	0	0	0	0	0	0	0	0	0	0	0	0	0	0	0	0	0	0.105026	0	0	0	0	0
Gemmatimonadetes|Gemmatimonadetes|Gemmatimonadales|Gemmatimonadaceae|Gemmatimonas|Otu0296	0.114666	0	0	0	0	0	0	0	0	0	0	0	0	0	0	0	0	0	0	0	0	0	0	0	0	0	0	0	0	0	0.105026	0	0	0	0	0
Lentisphaerae	0	0	0	0	0	0	0	0	0	0	0	0	0	0	0	0	0	0	0	0	0	0	0	0	0.0616009	0	0	0	0	0	0.0300075	0	0	0	0	0
Lentisphaerae|Lentisphaeria	0	0	0	0	0	0	0	0	0	0	0	0	0	0	0	0	0	0	0	0	0	0	0	0	0.0616009	0	0	0	0	0	0.0300075	0	0	0	0	0
Lentisphaerae|Lentisphaeria|Victivallales	0	0	0	0	0	0	0	0	0	0	0	0	0	0	0	0	0	0	0	0	0	0	0	0	0.0616009	0	0	0	0	0	0.0300075	0	0	0	0	0
Lentisphaerae|Lentisphaeria|Victivallales|Victivallaceae	0	0	0	0	0	0	0	0	0	0	0	0	0	0	0	0	0	0	0	0	0	0	0	0	0.0616009	0	0	0	0	0	0.0300075	0	0	0	0	0
Lentisphaerae|Lentisphaeria|Victivallales|Victivallaceae|Victivallis	0	0	0	0	0	0	0	0	0	0	0	0	0	0	0	0	0	0	0	0	0	0	0	0	0.0616009	0	0	0	0	0	0.0300075	0	0	0	0	0
Lentisphaerae|Lentisphaeria|Victivallales|Victivallaceae|Victivallis|Otu0327	0	0	0	0	0	0	0	0	0	0	0	0	0	0	0	0	0	0	0	0	0	0	0	0	0.0398594	0	0	0	0	0	0	0	0	0	0	0
Lentisphaerae|Lentisphaeria|Victivallales|Victivallaceae|Victivallis|Otu0417	0	0	0	0	0	0	0	0	0	0	0	0	0	0	0	0	0	0	0	0	0	0	0	0	0.0144943	0	0	0	0	0	0	0	0	0	0	0
Lentisphaerae|Lentisphaeria|Victivallales|Victivallaceae|Victivallis|Otu0419	0	0	0	0	0	0	0	0	0	0	0	0	0	0	0	0	0	0	0	0	0	0	0	0	0.00724716	0	0	0	0	0	0.0300075	0	0	0	0	0
Planctomycetes	0.252265	0	2.14024	0	0	0	0.28125	0	0	0	0	0	0	0.0257136	0	0	0	0	0.0135026	0	0	0	0	0	0	0	0	0	0.0638143	0	0	0	0	0.331178	0	1.24899
Planctomycetes|Planctomycetia	0.252265	0	2.14024	0	0	0	0.28125	0	0	0	0	0	0	0.0257136	0	0	0	0	0.0135026	0	0	0	0	0	0	0	0	0	0.0638143	0	0	0	0	0.331178	0	1.24899
Planctomycetes|Planctomycetia|Planctomycetales	0.252265	0	2.14024	0	0	0	0.28125	0	0	0	0	0	0	0.0257136	0	0	0	0	0.0135026	0	0	0	0	0	0	0	0	0	0.0638143	0	0	0	0	0.331178	0	1.24899
Planctomycetes|Planctomycetia|Planctomycetales|Planctomycetaceae	0.252265	0	2.14024	0	0	0	0.28125	0	0	0	0	0	0	0.0257136	0	0	0	0	0.0135026	0	0	0	0	0	0	0	0	0	0.0638143	0	0	0	0	0.331178	0	1.24899
Planctomycetes|Planctomycetia|Planctomycetales|Planctomycetaceae|Aquisphaera	0	0	2.14024	0	0	0	0.28125	0	0	0	0	0	0	0.0110201	0	0	0	0	0	0	0	0	0	0	0	0	0	0	0.0638143	0	0	0	0	0.0946223	0	0.373502
Planctomycetes|Planctomycetia|Planctomycetales|Planctomycetaceae|Aquisphaera|Otu0128	0	0	2.14024	0	0	0	0.28125	0	0	0	0	0	0	0	0	0	0	0	0	0	0	0	0	0	0	0	0	0	0	0	0	0	0	0	0	0
Planctomycetes|Planctomycetia|Planctomycetales|Planctomycetaceae|Aquisphaera|Otu0138	0	0	0	0	0	0	0	0	0	0	0	0	0	0.0110201	0	0	0	0	0	0	0	0	0	0	0	0	0	0	0.0334265	0	0	0	0	0.0946223	0	0.373502
Planctomycetes|Planctomycetia|Planctomycetales|Planctomycetaceae|Aquisphaera|Otu0334	0	0	0	0	0	0	0	0	0	0	0	0	0	0	0	0	0	0	0	0	0	0	0	0	0	0	0	0	0.0303877	0	0	0	0	0	0	0
Planctomycetes|Planctomycetia|Planctomycetales|Planctomycetaceae|Gemmata	0	0	0	0	0	0	0	0	0	0	0	0	0	0.0146935	0	0	0	0	0.0135026	0	0	0	0	0	0	0	0	0	0	0	0	0	0	0.210272	0	0.875489
Planctomycetes|Planctomycetia|Planctomycetales|Planctomycetaceae|Gemmata|Otu0090	0	0	0	0	0	0	0	0	0	0	0	0	0	0.0146935	0	0	0	0	0.0135026	0	0	0	0	0	0	0	0	0	0	0	0	0	0	0.210272	0	0.875489
Planctomycetes|Planctomycetia|Planctomycetales|Planctomycetaceae|Planctomyces	0	0	0	0	0	0	0	0	0	0	0	0	0	0	0	0	0	0	0	0	0	0	0	0	0	0	0	0	0	0	0	0	0	0.026284	0	0
Planctomycetes|Planctomycetia|Planctomycetales|Planctomycetaceae|Planctomyces|Otu0391	0	0	0	0	0	0	0	0	0	0	0	0	0	0	0	0	0	0	0	0	0	0	0	0	0	0	0	0	0	0	0	0	0	0.026284	0	0
Planctomycetes|Planctomycetia|Planctomycetales|Planctomycetaceae|Planctomycetaceae_unclassified	0.252265	0	0	0	0	0	0	0	0	0	0	0	0	0	0	0	0	0	0	0	0	0	0	0	0	0	0	0	0	0	0	0	0	0	0	0
Planctomycetes|Planctomycetia|Planctomycetales|Planctomycetaceae|Planctomycetaceae_unclassified|Otu0282	0.252265	0	0	0	0	0	0	0	0	0	0	0	0	0	0	0	0	0	0	0	0	0	0	0	0	0	0	0	0	0	0	0	0	0	0	0
Proteobacteria	81.6993	96.0457	79.7564	97.5298	84.3573	99.1012	89.125	43.139	47.0116	72.4228	69.7534	18.7099	98.2469	80.1418	73.6713	68.589	47.6791	86.3722	28.963	67.28	57.2616	5.09841	49.382	15.7209	18.8354	36.7694	96.681	96.0804	30.1173	14.7643	36.3241	22.8607	96.0214	7.40682	24.2321	40.9837
Proteobacteria|Alphaproteobacteria	55.395	4.19535	66.9505	94.4833	58.7902	0.949997	79.0938	14.0289	34.9614	27.8494	18.2184	2.14019	3.03402	6.63042	58.0495	46.3606	20.1353	67.5752	20.4834	44.3139	29.8598	3.78854	1.63121	0.5	3.40617	12.1797	0.146472	1.8522	13.088	5.03871	22.7307	11.995	1.01881	1.63486	3.75507	16.954
Proteobacteria|Alphaproteobacteria|Alphaproteobacteria_unclassified	0	0	0	0	0	0	0.09375	0	0	0	0	0	0	0	0	0	0	0	0	0	0	0.275408	0	0	0	0	0	0	0	0	0	0	0	0	0	0
Proteobacteria|Alphaproteobacteria|Alphaproteobacteria_unclassified|Alphaproteobacteria_unclassified	0	0	0	0	0	0	0.09375	0	0	0	0	0	0	0	0	0	0	0	0	0	0	0.275408	0	0	0	0	0	0	0	0	0	0	0	0	0	0
Proteobacteria|Alphaproteobacteria|Alphaproteobacteria_unclassified|Alphaproteobacteria_unclassified|Alphaproteobacteria_unclassified	0	0	0	0	0	0	0.09375	0	0	0	0	0	0	0	0	0	0	0	0	0	0	0.275408	0	0	0	0	0	0	0	0	0	0	0	0	0	0
Proteobacteria|Alphaproteobacteria|Alphaproteobacteria_unclassified|Alphaproteobacteria_unclassified|Alphaproteobacteria_unclassified|Otu0229	0	0	0	0	0	0	0	0	0	0	0	0	0	0	0	0	0	0	0	0	0	0.275408	0	0	0	0	0	0	0	0	0	0	0	0	0	0
Proteobacteria|Alphaproteobacteria|Alphaproteobacteria_unclassified|Alphaproteobacteria_unclassified|Alphaproteobacteria_unclassified|Otu0491	0	0	0	0	0	0	0.0625	0	0	0	0	0	0	0	0	0	0	0	0	0	0	0	0	0	0	0	0	0	0	0	0	0	0	0	0	0
Proteobacteria|Alphaproteobacteria|Alphaproteobacteria_unclassified|Alphaproteobacteria_unclassified|Alphaproteobacteria_unclassified|Otu0531	0	0	0	0	0	0	0.03125	0	0	0	0	0	0	0	0	0	0	0	0	0	0	0	0	0	0	0	0	0	0	0	0	0	0	0	0	0
Proteobacteria|Alphaproteobacteria|Caulobacterales	0	0.00927149	0.0945962	0.0411692	3.49716	0	0.40625	0.0438404	0	0.0355072	0	0	0.0692412	0.914668	0	0.0279955	0	1.31579	0.0270051	0.421193	26.3285	0.765769	0	0.0232558	0.14132	0	0	0.0190668	0.0516592	0	0.0300075	0.0752823	0.128901	0.0367976	0.064276	0.0239041
Proteobacteria|Alphaproteobacteria|Caulobacterales|Caulobacteraceae	0	0.00927149	0.0945962	0.0411692	3.49716	0	0.40625	0.0438404	0	0.0355072	0	0	0.0692412	0.914668	0	0.0279955	0	1.31579	0.0270051	0.421193	26.3285	0.765769	0	0.0232558	0.14132	0	0	0.0190668	0.0516592	0	0.0300075	0.0752823	0.128901	0.0367976	0.064276	0.0239041
Proteobacteria|Alphaproteobacteria|Caulobacterales|Caulobacteraceae|Brevundimonas	0	0	0	0	0	0	0	0	0	0	0	0	0	0.00367336	0	0	0	0	0.0135026	0.332521	0	0	0	0	0.086966	0	0	0.0190668	0.027349	0	0.0300075	0	0	0	0.0304465	0
Proteobacteria|Alphaproteobacteria|Caulobacterales|Caulobacteraceae|Brevundimonas|Otu0212	0	0	0	0	0	0	0	0	0	0	0	0	0	0	0	0	0	0	0	0	0	0	0	0	0.086966	0	0	0.0190668	0.027349	0	0.0300075	0	0	0	0.0304465	0
Proteobacteria|Alphaproteobacteria|Caulobacterales|Caulobacteraceae|Brevundimonas|Otu0302	0	0	0	0	0	0	0	0	0	0	0	0	0	0.00367336	0	0	0	0	0.0135026	0.332521	0	0	0	0	0	0	0	0	0	0	0	0	0	0	0	0
Proteobacteria|Alphaproteobacteria|Caulobacterales|Caulobacteraceae|Caulobacter	0	0	0	0	0	0	0	0	0	0.0236714	0	0	0	0.0293869	0	0	0	0	0	0	0	0	0	0	0	0	0	0	0	0	0	0	0	0	0	0
Proteobacteria|Alphaproteobacteria|Caulobacterales|Caulobacteraceae|Caulobacter|Otu0362	0	0	0	0	0	0	0	0	0	0	0	0	0	0.0293869	0	0	0	0	0	0	0	0	0	0	0	0	0	0	0	0	0	0	0	0	0	0
Proteobacteria|Alphaproteobacteria|Caulobacterales|Caulobacteraceae|Caulobacter|Otu0469	0	0	0	0	0	0	0	0	0	0.0236714	0	0	0	0	0	0	0	0	0	0	0	0	0	0	0	0	0	0	0	0	0	0	0	0	0	0
Proteobacteria|Alphaproteobacteria|Caulobacterales|Caulobacteraceae|Phenylobacterium	0	0.00927149	0.0945962	0.0411692	3.49716	0	0.40625	0.0438404	0	0.0118357	0	0	0.0692412	0.881607	0	0.0279955	0	1.31579	0.0135026	0.0886721	26.3285	0.765769	0	0.0232558	0.0543537	0	0	0	0.0243102	0	0	0.0752823	0.128901	0.0367976	0.0338295	0.0239041
Proteobacteria|Alphaproteobacteria|Caulobacterales|Caulobacteraceae|Phenylobacterium|Otu0028	0	0.00927149	0.0472981	0.0411692	3.49716	0	0.375	0.0438404	0	0.0118357	0	0	0.0692412	0.877934	0	0.0279955	0	1.31579	0	0.0886721	26.3285	0.765769	0	0.0232558	0.0543537	0	0	0	0	0	0	0.0752823	0.126422	0.0105136	0.0338295	0
Proteobacteria|Alphaproteobacteria|Caulobacterales|Caulobacteraceae|Phenylobacterium|Otu0277	0	0	0	0	0	0	0	0	0	0	0	0	0	0.00367336	0	0	0	0	0.0135026	0	0	0	0	0	0	0	0	0	0.0243102	0	0	0	0.00247887	0.026284	0	0.0239041
Proteobacteria|Alphaproteobacteria|Caulobacterales|Caulobacteraceae|Phenylobacterium|Otu0407	0	0	0.0472981	0	0	0	0.03125	0	0	0	0	0	0	0	0	0	0	0	0	0	0	0	0	0	0	0	0	0	0	0	0	0	0	0	0	0
Proteobacteria|Alphaproteobacteria|Rhizobiales	21.7636	2.83939	47.8893	47.8798	38.138	0.455088	34.7812	3.72644	24.6144	18.1323	8.75692	0.0372856	1.62402	3.05257	39.4221	41.0134	7.08577	7.89474	8.46611	19.4192	1.83486	1.22254	1.45897	0.24031	2.13067	10.2505	0.0997258	0.157982	12.5896	1.74877	13.1733	8.1054	0.639548	0.599275	0.564953	14.1393
Proteobacteria|Alphaproteobacteria|Rhizobiales|Beijerinckiaceae	0	0	0	0	0	0	0	0	0	0	0	0	0	0	0	0	0.0999078	0	0	0	0	0	0	0	0	0	0	0	0.00303878	0	0	0	0	0	0.0202977	0
Proteobacteria|Alphaproteobacteria|Rhizobiales|Beijerinckiaceae|Beijerinckiaceae_unclassified	0	0	0	0	0	0	0	0	0	0	0	0	0	0	0	0	0.0999078	0	0	0	0	0	0	0	0	0	0	0	0.00303878	0	0	0	0	0	0.0202977	0
Proteobacteria|Alphaproteobacteria|Rhizobiales|Beijerinckiaceae|Beijerinckiaceae_unclassified|Otu0288	0	0	0	0	0	0	0	0	0	0	0	0	0	0	0	0	0.0999078	0	0	0	0	0	0	0	0	0	0	0	0.00303877	0	0	0	0	0	0.0202977	0
Proteobacteria|Alphaproteobacteria|Rhizobiales|Bradyrhizobiaceae	0.504529	0.190066	0.721296	1.39975	21.172	0.0113772	4.71875	0	1.67095	2.89975	6.08958	0	0.160514	0.0257136	9.42982	6.11702	1.62158	1.12782	1.12071	1.35225	0.03462	0.51723	0	0.0155039	1.81179	0.0575871	0.0685615	0.016343	0	0	0.210053	0.652447	0.0694083	0.0210272	0.111637	0.307766
Proteobacteria|Alphaproteobacteria|Rhizobiales|Bradyrhizobiaceae|Bosea	0	0	0	0	0	0	0	0	0	0	0	0	0.00944198	0	0	0	0	0	0	0	0	0	0	0	0	0	0	0	0	0	0	0	0	0	0	0.00896405
Proteobacteria|Alphaproteobacteria|Rhizobiales|Bradyrhizobiaceae|Bosea|Otu0387	0	0	0	0	0	0	0	0	0	0	0	0	0.00944198	0	0	0	0	0	0	0	0	0	0	0	0	0	0	0	0	0	0	0	0	0	0	0.00896405
Proteobacteria|Alphaproteobacteria|Rhizobiales|Bradyrhizobiaceae|Bradyrhizobium	0.504529	0.190066	0.721296	1.39975	21.172	0.0113772	4.71875	0	1.67095	2.89975	6.08958	0	0.151072	0.0257136	9.42982	6.11702	1.62158	1.12782	1.12071	1.35225	0.03462	0.51723	0	0.0155039	1.81179	0.0575871	0.0685615	0.016343	0	0	0.210053	0.652447	0.0694083	0.0210272	0.111637	0.298802
Proteobacteria|Alphaproteobacteria|Rhizobiales|Bradyrhizobiaceae|Bradyrhizobium|Otu0020	0.504529	0.190066	0.721296	1.39975	21.172	0.0113772	4.71875	0	1.67095	2.89975	6.08958	0	0.151072	0.0257136	9.42982	6.11702	1.62158	1.12782	1.12071	1.35225	0.03462	0.51723	0	0.0155039	1.81179	0.0575871	0.0685615	0.016343	0	0	0.210053	0.652447	0.0694083	0.0210272	0.111637	0.298802
Proteobacteria|Alphaproteobacteria|Rhizobiales|Hyphomicrobiaceae	0	0	0	0	0	0	0	0	0	0	0	0	0	0	0	0	0	0	0	0	0	0	0	0	0	0	0	0	0	0	0	0	0	0	0	0.00597604
Proteobacteria|Alphaproteobacteria|Rhizobiales|Hyphomicrobiaceae|Hyphomicrobium	0	0	0	0	0	0	0	0	0	0	0	0	0	0	0	0	0	0	0	0	0	0	0	0	0	0	0	0	0	0	0	0	0	0	0	0.00597604
Proteobacteria|Alphaproteobacteria|Rhizobiales|Hyphomicrobiaceae|Hyphomicrobium|Otu0519	0	0	0	0	0	0	0	0	0	0	0	0	0	0	0	0	0	0	0	0	0	0	0	0	0	0	0	0	0	0	0	0	0	0	0	0.00597604
Proteobacteria|Alphaproteobacteria|Rhizobiales|Methylobacteriaceae	21.1673	2.64933	47.168	46.48	16.966	0.443711	30.0625	3.72644	22.9434	15.2207	2.66734	0.0372856	1.40056	3.02685	29.9923	26.2458	5.23363	6.76692	7.25088	18.0669	1.80024	0.705313	1.45897	0.224806	0.318875	7.39994	0.0311643	0.141639	12.5744	1.74877	12.9632	7.45295	0.57014	0.578247	0.433018	13.8226
Proteobacteria|Alphaproteobacteria|Rhizobiales|Methylobacteriaceae|Methylobacterium	21.1673	2.64933	47.168	46.48	16.966	0.443711	30.0625	3.50723	22.9434	15.2207	2.66734	0.0372856	1.40056	3.02685	29.9923	26.2458	5.23363	6.76692	7.25088	18.0669	1.80024	0.705313	1.45897	0.224806	0.318875	7.39994	0.0311643	0.141639	12.5744	1.74877	12.9632	7.45295	0.57014	0.578247	0.433018	13.8226
Proteobacteria|Alphaproteobacteria|Rhizobiales|Methylobacteriaceae|Methylobacterium|Otu0004	19.1033	2.41059	33.4871	39.7283	10.1607	0.0568861	22.3125	3.50723	9.12596	13.5756	1.20785	0.0372856	0.692412	2.79176	9.89422	19.9328	5.10298	6.76692	2.88955	15.7615	1.2117	0.349298	0.921986	0.158915	0	3.25367	0.00623286	0.00544766	6.55464	0.65095	9.76744	1.53074	0.183436	0.367976	0.0169147	3.9412
Proteobacteria|Alphaproteobacteria|Rhizobiales|Methylobacteriaceae|Methylobacterium|Otu0017	0.206398	0.206291	3.7602	0.576369	1.32325	0.383981	6.5	0	13.8175	0.1657	1.45949	0	0.660939	0.231422	19.9561	4.95521	0.0922226	0	4.36133	2.30548	0.588541	0.282125	0.0405268	0.0658915	0.318875	3.91592	0.0249314	0.0354098	1.51027	0.369458	2.61065	5.89711	0.094197	0.0525679	0.41272	1.38644
Proteobacteria|Alphaproteobacteria|Rhizobiales|Methylobacteriaceae|Methylobacterium|Otu0018	1.53652	0	1.79733	0	0	0.0028443	0.0625	0	0	0	0	0	0.018884	0.00367336	0.0515996	0.0139978	0	0	0	0	0	0.07389	0.486322	0	0	0.230348	0	0.100782	4.36976	0.524279	0.555139	0.0250941	0.292506	0.157704	0.00338295	8.09155
Proteobacteria|Alphaproteobacteria|Rhizobiales|Methylobacteriaceae|Methylobacterium|Otu0035	0.126132	0	8.12345	6.17538	5.48204	0	1.1875	0	0	1.47947	0	0	0.0283259	0	0.0902993	1.34378	0	0	0	0	0	0	0	0	0	0	0	0	0.136745	0.204082	0.0300075	0	0	0	0	0.403382
Proteobacteria|Alphaproteobacteria|Rhizobiales|Methylobacteriaceae|Methylobacterium|Otu0257	0.194932	0.0324502	0	0	0	0	0	0	0	0	0	0	0	0	0	0	0	0	0	0	0	0	0	0	0	0	0	0	0	0	0	0	0	0	0	0
Proteobacteria|Alphaproteobacteria|Rhizobiales|Methylobacteriaceae|Methylobacterium|Otu0392	0	0	0	0	0	0	0	0	0	0	0	0	0	0	0	0	0.0384261	0	0	0	0	0	0	0	0	0	0	0	0	0	0	0	0	0	0	0
Proteobacteria|Alphaproteobacteria|Rhizobiales|Methylobacteriaceae|Methylobacterium|Otu0565	0	0	0	0	0	0	0	0	0	0	0	0	0	0	0	0	0	0	0	0	0	0	0.0101317	0	0	0	0	0	0	0	0	0	0	0	0	0
Proteobacteria|Alphaproteobacteria|Rhizobiales|Methylobacteriaceae|Methylobacterium|Otu0606	0	0	0	0	0	0	0	0	0	0	0	0	0	0	0	0	0	0	0	0	0	0	0	0	0	0	0	0	0.00303877	0	0	0	0	0	0	0
Proteobacteria|Alphaproteobacteria|Rhizobiales|Methylobacteriaceae|Microvirga	0	0	0	0	0	0	0	0.219202	0	0	0	0	0	0	0	0	0	0	0	0	0	0	0	0	0	0	0	0	0	0	0	0	0	0	0	0
Proteobacteria|Alphaproteobacteria|Rhizobiales|Methylobacteriaceae|Microvirga|Otu0403	0	0	0	0	0	0	0	0.219202	0	0	0	0	0	0	0	0	0	0	0	0	0	0	0	0	0	0	0	0	0	0	0	0	0	0	0	0
Proteobacteria|Alphaproteobacteria|Rhizobiales|Phyllobacteriaceae	0	0	0	0	0	0	0	0	0	0	0	0	0.0251786	0	0	0	0.130649	0	0	0	0	0	0	0	0	0	0	0	0	0	0	0	0	0	0	0
Proteobacteria|Alphaproteobacteria|Rhizobiales|Phyllobacteriaceae|Mesorhizobium	0	0	0	0	0	0	0	0	0	0	0	0	0.0251786	0	0	0	0.130649	0	0	0	0	0	0	0	0	0	0	0	0	0	0	0	0	0	0	0
Proteobacteria|Alphaproteobacteria|Rhizobiales|Phyllobacteriaceae|Mesorhizobium|Otu0298	0	0	0	0	0	0	0	0	0	0	0	0	0	0	0	0	0.130649	0	0	0	0	0	0	0	0	0	0	0	0	0	0	0	0	0	0	0
Proteobacteria|Alphaproteobacteria|Rhizobiales|Phyllobacteriaceae|Mesorhizobium|Otu0352	0	0	0	0	0	0	0	0	0	0	0	0	0.0251786	0	0	0	0	0	0	0	0	0	0	0	0	0	0	0	0	0	0	0	0	0	0	0
Proteobacteria|Alphaproteobacteria|Rhizobiales|Rhizobiaceae	0.0917326	0	0	0	0	0	0	0	0	0	0	0	0.0346206	0	0	0	0	0	0	0	0	0	0	0	0	0	0	0	0	0	0	0	0	0	0	0.00298802
Proteobacteria|Alphaproteobacteria|Rhizobiales|Rhizobiaceae|Rhizobium	0.0917326	0	0	0	0	0	0	0	0	0	0	0	0.0346206	0	0	0	0	0	0	0	0	0	0	0	0	0	0	0	0	0	0	0	0	0	0	0.00298802
Proteobacteria|Alphaproteobacteria|Rhizobiales|Rhizobiaceae|Rhizobium|Otu0291	0.0917326	0	0	0	0	0	0	0	0	0	0	0	0.0346206	0	0	0	0	0	0	0	0	0	0	0	0	0	0	0	0	0	0	0	0	0	0	0
Proteobacteria|Alphaproteobacteria|Rhizobiales|Rhizobiaceae|Rhizobium|Otu0534	0	0	0	0	0	0	0	0	0	0	0	0	0	0	0	0	0	0	0	0	0	0	0	0	0	0	0	0	0	0	0	0	0	0	0	0.00298802
Proteobacteria|Alphaproteobacteria|Rhizobiales|Rhizobiales_unclassified	0	0	0	0	0	0	0	0	0	0.0118357	0	0	0	0	0	0	0	0	0	0	0	0	0	0	0	2.79297	0	0	0.0121551	0	0	0	0	0	0	0
Proteobacteria|Alphaproteobacteria|Rhizobiales|Rhizobiales_unclassified|Rhizobiales_unclassified	0	0	0	0	0	0	0	0	0	0.0118357	0	0	0	0	0	0	0	0	0	0	0	0	0	0	0	2.79297	0	0	0.0121551	0	0	0	0	0	0	0
Proteobacteria|Alphaproteobacteria|Rhizobiales|Rhizobiales_unclassified|Rhizobiales_unclassified|Otu0172	0	0	0	0	0	0	0	0	0	0.0118357	0	0	0	0	0	0	0	0	0	0	0	0	0	0	0	2.79297	0	0	0	0	0	0	0	0	0	0
Proteobacteria|Alphaproteobacteria|Rhizobiales|Rhizobiales_unclassified|Rhizobiales_unclassified|Otu0430	0	0	0	0	0	0	0	0	0	0	0	0	0	0	0	0	0	0	0	0	0	0	0	0	0	0	0	0	0.0121551	0	0	0	0	0	0	0
Proteobacteria|Alphaproteobacteria|Rhizobiales|Xanthobacteraceae	0	0	0	0	0	0	0	0	0	0	0	0	0.00314733	0	0	8.65062	0	0	0.094518	0	0	0	0	0	0	0	0	0	0	0	0	0	0	0	0	0
Proteobacteria|Alphaproteobacteria|Rhizobiales|Xanthobacteraceae|Xanthobacteraceae_unclassified	0	0	0	0	0	0	0	0	0	0	0	0	0.00314733	0	0	8.65062	0	0	0.094518	0	0	0	0	0	0	0	0	0	0	0	0	0	0	0	0	0
Proteobacteria|Alphaproteobacteria|Rhizobiales|Xanthobacteraceae|Xanthobacteraceae_unclassified|Otu0065	0	0	0	0	0	0	0	0	0	0	0	0	0.00314733	0	0	8.65062	0	0	0.094518	0	0	0	0	0	0	0	0	0	0	0	0	0	0	0	0	0
Proteobacteria|Alphaproteobacteria|Rhodobacterales	0	0	0	0	0	0	0	0	0	0.0118357	0	0	0	0	0	0	0	19.9248	0	0.022168	0	0	0	0	0	0	0	0	0.0759694	0	0	0	0	0	0	0
Proteobacteria|Alphaproteobacteria|Rhodobacterales|Rhodobacteraceae	0	0	0	0	0	0	0	0	0	0.0118357	0	0	0	0	0	0	0	19.9248	0	0.022168	0	0	0	0	0	0	0	0	0.0759694	0	0	0	0	0	0	0
Proteobacteria|Alphaproteobacteria|Rhodobacterales|Rhodobacteraceae|Paracoccus	0	0	0	0	0	0	0	0	0	0.0118357	0	0	0	0	0	0	0	19.9248	0	0.022168	0	0	0	0	0	0	0	0	0.0759694	0	0	0	0	0	0	0
Proteobacteria|Alphaproteobacteria|Rhodobacterales|Rhodobacteraceae|Paracoccus|Otu0114	0	0	0	0	0	0	0	0	0	0	0	0	0	0	0	0	0	19.9248	0	0	0	0	0	0	0	0	0	0	0.0364653	0	0	0	0	0	0	0
Proteobacteria|Alphaproteobacteria|Rhodobacterales|Rhodobacteraceae|Paracoccus|Otu0310	0	0	0	0	0	0	0	0	0	0.0118357	0	0	0	0	0	0	0	0	0	0.022168	0	0	0	0	0	0	0	0	0.0395041	0	0	0	0	0	0	0
Proteobacteria|Alphaproteobacteria|Rhodospirillales	3.05011	0	0.212841	0.0823384	0	0	0.15625	0	0	0.0710143	0	0	0	0.00367336	0.0515996	0	0.338149	0	0	0	0	0	0	0	0	0	0	0	0	0	0	0	0.00247887	0.0105136	0	0.307766
Proteobacteria|Alphaproteobacteria|Rhodospirillales|Acetobacteraceae	1.77732	0	0.212841	0.0823384	0	0	0.15625	0	0	0	0	0	0	0.00367336	0.0515996	0	0.338149	0	0	0	0	0	0	0	0	0	0	0	0	0	0	0	0	0.0105136	0	0.307766
Proteobacteria|Alphaproteobacteria|Rhodospirillales|Acetobacteraceae|Acetobacteraceae_unclassified	0	0	0.0354736	0	0	0	0	0	0	0	0	0	0	0	0	0	0.338149	0	0	0	0	0	0	0	0	0	0	0	0	0	0	0	0	0	0	0.122509
Proteobacteria|Alphaproteobacteria|Rhodospirillales|Acetobacteraceae|Acetobacteraceae_unclassified|Otu0221	0	0	0	0	0	0	0	0	0	0	0	0	0	0	0	0	0.338149	0	0	0	0	0	0	0	0	0	0	0	0	0	0	0	0	0	0	0
Proteobacteria|Alphaproteobacteria|Rhodospirillales|Acetobacteraceae|Acetobacteraceae_unclassified|Otu0227	0	0	0.0118245	0	0	0	0	0	0	0	0	0	0	0	0	0	0	0	0	0	0	0	0	0	0	0	0	0	0	0	0	0	0	0	0	0.122509
Proteobacteria|Alphaproteobacteria|Rhodospirillales|Acetobacteraceae|Acetobacteraceae_unclassified|Otu0476	0	0	0.023649	0	0	0	0	0	0	0	0	0	0	0	0	0	0	0	0	0	0	0	0	0	0	0	0	0	0	0	0	0	0	0	0	0
Proteobacteria|Alphaproteobacteria|Rhodospirillales|Acetobacteraceae|Acidisoma	1.50212	0	0	0	0	0	0	0	0	0	0	0	0	0	0	0	0	0	0	0	0	0	0	0	0	0	0	0	0	0	0	0	0	0	0	0
Proteobacteria|Alphaproteobacteria|Rhodospirillales|Acetobacteraceae|Acidisoma|Otu0152	1.50212	0	0	0	0	0	0	0	0	0	0	0	0	0	0	0	0	0	0	0	0	0	0	0	0	0	0	0	0	0	0	0	0	0	0	0
Proteobacteria|Alphaproteobacteria|Rhodospirillales|Acetobacteraceae|Endobacter	0	0	0	0	0	0	0	0	0	0	0	0	0	0	0	0	0	0	0	0	0	0	0	0	0	0	0	0	0	0	0	0	0	0	0	0.00597604
Proteobacteria|Alphaproteobacteria|Rhodospirillales|Acetobacteraceae|Endobacter|Otu0489	0	0	0	0	0	0	0	0	0	0	0	0	0	0	0	0	0	0	0	0	0	0	0	0	0	0	0	0	0	0	0	0	0	0	0	0.00597604
Proteobacteria|Alphaproteobacteria|Rhodospirillales|Acetobacteraceae|Roseomonas	0.275198	0	0.177368	0.0823384	0	0	0.15625	0	0	0	0	0	0	0.00367336	0.0515996	0	0	0	0	0	0	0	0	0	0	0	0	0	0	0	0	0	0	0.0105136	0	0.179281
Proteobacteria|Alphaproteobacteria|Rhodospirillales|Acetobacteraceae|Roseomonas|Otu0244	0	0	0	0	0	0	0	0	0	0	0	0	0	0	0	0	0	0	0	0	0	0	0	0	0	0	0	0	0	0	0	0	0	0	0	0.104581
Proteobacteria|Alphaproteobacteria|Rhodospirillales|Acetobacteraceae|Roseomonas|Otu0253	0.275198	0	0	0	0	0	0	0	0	0	0	0	0	0.00367336	0.0515996	0	0	0	0	0	0	0	0	0	0	0	0	0	0	0	0	0	0	0.0105136	0	0
Proteobacteria|Alphaproteobacteria|Rhodospirillales|Acetobacteraceae|Roseomonas|Otu0275	0	0	0	0	0	0	0	0	0	0	0	0	0	0	0	0	0	0	0	0	0	0	0	0	0	0	0	0	0	0	0	0	0	0	0	0.0747005
Proteobacteria|Alphaproteobacteria|Rhodospirillales|Acetobacteraceae|Roseomonas|Otu0283	0	0	0.177368	0.0823384	0	0	0.15625	0	0	0	0	0	0	0	0	0	0	0	0	0	0	0	0	0	0	0	0	0	0	0	0	0	0	0	0	0
Proteobacteria|Alphaproteobacteria|Rhodospirillales|Rhodospirillaceae	1.27279	0	0	0	0	0	0	0	0	0.0710143	0	0	0	0	0	0	0	0	0	0	0	0	0	0	0	0	0	0	0	0	0	0	0.00247887	0	0	0
Proteobacteria|Alphaproteobacteria|Rhodospirillales|Rhodospirillaceae|Azospirillum	1.27279	0	0	0	0	0	0	0	0	0	0	0	0	0	0	0	0	0	0	0	0	0	0	0	0	0	0	0	0	0	0	0	0	0	0	0
Proteobacteria|Alphaproteobacteria|Rhodospirillales|Rhodospirillaceae|Azospirillum|Otu0164	1.27279	0	0	0	0	0	0	0	0	0	0	0	0	0	0	0	0	0	0	0	0	0	0	0	0	0	0	0	0	0	0	0	0	0	0	0
Proteobacteria|Alphaproteobacteria|Rhodospirillales|Rhodospirillaceae|Rhodospirillaceae_unclassified	0	0	0	0	0	0	0	0	0	0.0710143	0	0	0	0	0	0	0	0	0	0	0	0	0	0	0	0	0	0	0	0	0	0	0	0	0	0
Proteobacteria|Alphaproteobacteria|Rhodospirillales|Rhodospirillaceae|Rhodospirillaceae_unclassified|Otu0384	0	0	0	0	0	0	0	0	0	0.0710143	0	0	0	0	0	0	0	0	0	0	0	0	0	0	0	0	0	0	0	0	0	0	0	0	0	0
Proteobacteria|Alphaproteobacteria|Rhodospirillales|Rhodospirillaceae|Skermanella	0	0	0	0	0	0	0	0	0	0	0	0	0	0	0	0	0	0	0	0	0	0	0	0	0	0	0	0	0	0	0	0	0.00247887	0	0	0
Proteobacteria|Alphaproteobacteria|Rhodospirillales|Rhodospirillaceae|Skermanella|Otu0591	0	0	0	0	0	0	0	0	0	0	0	0	0	0	0	0	0	0	0	0	0	0	0	0	0	0	0	0	0	0	0	0	0.00247887	0	0	0
Proteobacteria|Alphaproteobacteria|Sphingomonadales	30.5814	1.34668	18.7537	46.48	17.155	0.494909	43.6562	10.2587	10.347	9.59877	9.4615	2.10291	1.34076	2.65952	18.5759	5.31915	12.7113	38.4398	11.9903	24.4513	1.69638	1.52482	0.172239	0.236434	1.13418	1.92917	0.0467464	1.67516	0.370731	3.28994	9.52738	3.8143	0.247887	0.988277	3.12585	2.48304
Proteobacteria|Alphaproteobacteria|Sphingomonadales|Erythrobacteraceae	0	0	0	0	0	0	0	0	0	0.0118357	0	0	0	0	0	0	0.107593	0	0	0	0	0	0	0	0	0.0575871	0	0	0	0.485574	0	0	0	0	0	0.00298802
Proteobacteria|Alphaproteobacteria|Sphingomonadales|Erythrobacteraceae|Erythrobacteraceae_unclassified	0	0	0	0	0	0	0	0	0	0.0118357	0	0	0	0	0	0	0.107593	0	0	0	0	0	0	0	0	0.0575871	0	0	0	0.485574	0	0	0	0	0	0.00298802
Proteobacteria|Alphaproteobacteria|Sphingomonadales|Erythrobacteraceae|Erythrobacteraceae_unclassified|Otu0139	0	0	0	0	0	0	0	0	0	0.0118357	0	0	0	0	0	0	0.107593	0	0	0	0	0	0	0	0	0.0575871	0	0	0	0.485574	0	0	0	0	0	0.00298802
Proteobacteria|Alphaproteobacteria|Sphingomonadales|Sphingomonadaceae	16.5004	0.65364	13.0543	25.1956	11.9093	0.182035	31.375	10.2587	7.67995	9.05433	0.956215	0.0447427	0.597992	1.28568	11.5712	1.39978	6.47095	37.312	10.8831	4.74396	0.25965	0.557533	0.121581	0.170543	0.681233	0.287936	0	0.141639	0.170171	2.47713	6.90173	1.43036	0.118986	0.809546	1.36333	0.908357
Proteobacteria|Alphaproteobacteria|Sphingomonadales|Sphingomonadaceae|Novosphingobium	0	0	0	0	0	0	0	0	0	0	0	0	0	0	0.593395	0	0.0614817	0	0	0	0	0	0	0	0	0	0	0.00272383	0.00911632	1.79803	0	0	0	0	0	0.0597604
Proteobacteria|Alphaproteobacteria|Sphingomonadales|Sphingomonadaceae|Novosphingobium|Otu0067	0	0	0	0	0	0	0	0	0	0	0	0	0	0	0.593395	0	0.0614817	0	0	0	0	0	0	0	0	0	0	0.00272383	0.00911632	1.79803	0	0	0	0	0	0.0597604
Proteobacteria|Alphaproteobacteria|Sphingomonadales|Sphingomonadaceae|Sphingobium	0.114666	0	0.023649	0	0	0	0.03125	0	0	0	0	0	0	0	0	0	0	0	0	0	0	0	0	0	0	0	0	0	0.00607755	0	0	0	0	0	0	0
Proteobacteria|Alphaproteobacteria|Sphingomonadales|Sphingomonadaceae|Sphingobium|Otu0313	0.114666	0	0.023649	0	0	0	0.03125	0	0	0	0	0	0	0	0	0	0	0	0	0	0	0	0	0	0	0	0	0	0	0	0	0	0	0	0	0
Proteobacteria|Alphaproteobacteria|Sphingomonadales|Sphingomonadaceae|Sphingobium|Otu0508	0	0	0	0	0	0	0	0	0	0	0	0	0	0	0	0	0	0	0	0	0	0	0	0	0	0	0	0	0.00607755	0	0	0	0	0	0	0
Proteobacteria|Alphaproteobacteria|Sphingomonadales|Sphingomonadaceae|Sphingomonadaceae_unclassified	0.653595	0.00231787	0	0	0	0	0	10.2148	0.128535	0	0	0.0447427	0	0	0	0	0	0	0	0.0886721	0	0.0537382	0	0	0	0	0	0	0	0	0	0	0	0	0	0
Proteobacteria|Alphaproteobacteria|Sphingomonadales|Sphingomonadaceae|Sphingomonadaceae_unclassified|Otu0095	0.653595	0.00231787	0	0	0	0	0	10.2148	0.128535	0	0	0.0447427	0	0	0	0	0	0	0	0.0886721	0	0	0	0	0	0	0	0	0	0	0	0	0	0	0	0
Proteobacteria|Alphaproteobacteria|Sphingomonadales|Sphingomonadaceae|Sphingomonadaceae_unclassified|Otu0364	0	0	0	0	0	0	0	0	0	0	0	0	0	0	0	0	0	0	0	0	0	0.0537382	0	0	0	0	0	0	0	0	0	0	0	0	0	0
Proteobacteria|Alphaproteobacteria|Sphingomonadales|Sphingomonadaceae|Sphingomonas	15.7321	0.651322	13.0306	25.1956	11.9093	0.182035	31.3438	0.0438404	7.55141	9.05433	0.956215	0	0.597992	1.28568	10.9778	1.39978	6.40947	37.312	10.8831	4.65529	0.25965	0.503795	0.121581	0.170543	0.681233	0.287936	0	0.138915	0.154978	0.679099	6.90173	1.43036	0.118986	0.809546	1.36333	0.848597
Proteobacteria|Alphaproteobacteria|Sphingomonadales|Sphingomonadaceae|Sphingomonas|Otu0009	12.6247	0.651322	13.0306	25.1956	11.9093	0.182035	31.25	0.0438404	7.55141	9.05433	0.956215	0	0.597992	1.28568	10.9778	1.39978	2.04427	37.312	10.8696	4.65529	0.25965	0.497078	0.121581	0.170543	0.681233	0.287936	0	0.138915	0.136745	0.679099	6.87172	1.43036	0.118986	0.809546	1.36333	0.812741
Proteobacteria|Alphaproteobacteria|Sphingomonadales|Sphingomonadaceae|Sphingomonas|Otu0069	0	0	0	0	0	0	0	0	0	0	0	0	0	0	0	0	4.34983	0	0	0	0	0	0	0	0	0	0	0	0	0	0	0	0	0	0	0
Proteobacteria|Alphaproteobacteria|Sphingomonadales|Sphingomonadaceae|Sphingomonas|Otu0103	3.08451	0	0	0	0	0	0	0	0	0	0	0	0	0	0	0	0	0	0	0	0	0	0	0	0	0	0	0	0	0	0	0	0	0	0	0.0268922
Proteobacteria|Alphaproteobacteria|Sphingomonadales|Sphingomonadaceae|Sphingomonas|Otu0382	0	0	0	0	0	0	0	0	0	0	0	0	0	0	0	0	0	0	0	0	0	0	0	0	0	0	0	0	0.0182326	0	0	0	0	0	0	0
Proteobacteria|Alphaproteobacteria|Sphingomonadales|Sphingomonadaceae|Sphingomonas|Otu0398	0	0	0	0	0	0	0.09375	0	0	0	0	0	0	0	0	0	0.0153704	0	0	0	0	0	0	0	0	0	0	0	0	0	0	0	0	0	0	0
Proteobacteria|Alphaproteobacteria|Sphingomonadales|Sphingomonadaceae|Sphingomonas|Otu0437	0.0229331	0	0	0	0	0	0	0	0	0	0	0	0	0	0	0	0	0	0	0	0	0	0	0	0	0	0	0	0	0	0.0150038	0	0	0	0	0
Proteobacteria|Alphaproteobacteria|Sphingomonadales|Sphingomonadaceae|Sphingomonas|Otu0440	0	0	0	0	0	0	0	0	0	0	0	0	0	0	0	0	0	0	0	0	0	0	0	0	0	0	0	0	0	0	0	0	0	0	0	0.00896405
Proteobacteria|Alphaproteobacteria|Sphingomonadales|Sphingomonadaceae|Sphingomonas|Otu0528	0	0	0	0	0	0	0	0	0	0	0	0	0	0	0	0	0	0	0.0135026	0	0	0	0	0	0	0	0	0	0	0	0	0	0	0	0	0
Proteobacteria|Alphaproteobacteria|Sphingomonadales|Sphingomonadaceae|Sphingomonas|Otu0566	0	0	0	0	0	0	0	0	0	0	0	0	0	0	0	0	0	0	0	0	0	0.00671727	0	0	0	0	0	0	0	0	0	0	0	0	0	0
Proteobacteria|Alphaproteobacteria|Sphingomonadales|Sphingomonadaceae|Sphingomonas|Otu0595	0	0	0	0	0	0	0	0	0	0	0	0	0	0	0	0	0	0	0	0	0	0	0	0	0	0	0	0	0	0	0.0150038	0	0	0	0	0
Proteobacteria|Alphaproteobacteria|Sphingomonadales|Sphingomonadales_unclassified	14.081	0.693044	5.69942	21.2845	5.24575	0.312873	12.2812	0	2.6671	0.532607	8.50528	2.05817	0.742769	1.37384	7.00464	3.91937	6.1328	1.12782	1.10721	19.7074	1.43673	0.967287	0.0506586	0.0658915	0.452948	1.58365	0.0467464	1.53352	0.200559	0.327234	2.62566	2.38394	0.128901	0.178731	1.76252	1.5717
Proteobacteria|Alphaproteobacteria|Sphingomonadales|Sphingomonadales_unclassified|Sphingomonadales_unclassified	14.081	0.693044	5.69942	21.2845	5.24575	0.312873	12.2812	0	2.6671	0.532607	8.50528	2.05817	0.742769	1.37384	7.00464	3.91937	6.1328	1.12782	1.10721	19.7074	1.43673	0.967287	0.0506586	0.0658915	0.452948	1.58365	0.0467464	1.53352	0.200559	0.327234	2.62566	2.38394	0.128901	0.178731	1.76252	1.5717
Proteobacteria|Alphaproteobacteria|Sphingomonadales|Sphingomonadales_unclassified|Sphingomonadales_unclassified|Otu0012	14.081	0.693044	5.69942	21.2845	5.24575	0.312873	12.2812	0	2.6671	0.532607	8.50528	2.05817	0.739622	1.37384	7.00464	3.91937	6.1328	1.12782	1.10721	19.7074	1.43673	0.967287	0.0506586	0.0658915	0.452948	1.58365	0.0467464	1.53352	0.200559	0.327234	2.62566	2.38394	0.128901	0.178731	1.76252	1.5717
Proteobacteria|Alphaproteobacteria|Sphingomonadales|Sphingomonadales_unclassified|Sphingomonadales_unclassified|Otu0608	0	0	0	0	0	0	0	0	0	0	0	0	0.00314733	0	0	0	0	0	0	0	0	0	0	0	0	0	0	0	0	0	0	0	0	0	0	0
Proteobacteria|Betaproteobacteria	5.76769	0.0996685	1.21793	1.77028	0	0.00853291	2.5625	16.6594	0.160668	0.627293	0.150981	0.395227	0.352501	0.231422	7.35294	3.1075	5.59484	6.20301	2.0929	2.92618	0.03462	0.100759	0.0506586	0.0852713	6.04776	1.12295	0.211917	1.22845	0.689802	1.84377	1.95049	4.71769	0.453633	1.82936	6.75575	2.93722
Proteobacteria|Betaproteobacteria|Betaproteobacteria_unclassified	0	0.00231787	0	0	0	0	0	0	0	0.08285	0	0	0	0.0551005	0	0	0	0	0.0135026	0	0.01731	0	0	0.00775194	0	0	0	0	0	0	0	0.0501882	0	0.331178	0	0
Proteobacteria|Betaproteobacteria|Betaproteobacteria_unclassified|Betaproteobacteria_unclassified	0	0.00231787	0	0	0	0	0	0	0	0.08285	0	0	0	0.0551005	0	0	0	0	0.0135026	0	0.01731	0	0	0.00775194	0	0	0	0	0	0	0	0.0501882	0	0.331178	0	0
Proteobacteria|Betaproteobacteria|Betaproteobacteria_unclassified|Betaproteobacteria_unclassified|Betaproteobacteria_unclassified	0	0.00231787	0	0	0	0	0	0	0	0.08285	0	0	0	0.0551005	0	0	0	0	0.0135026	0	0.01731	0	0	0.00775194	0	0	0	0	0	0	0	0.0501882	0	0.331178	0	0
Proteobacteria|Betaproteobacteria|Betaproteobacteria_unclassified|Betaproteobacteria_unclassified|Betaproteobacteria_unclassified|Otu0184	0	0.00231787	0	0	0	0	0	0	0	0	0	0	0	0.0477537	0	0	0	0	0.0135026	0	0.01731	0	0	0	0	0	0	0	0	0	0	0.0501882	0	0.331178	0	0
Proteobacteria|Betaproteobacteria|Betaproteobacteria_unclassified|Betaproteobacteria_unclassified|Betaproteobacteria_unclassified|Otu0345	0	0	0	0	0	0	0	0	0	0.08285	0	0	0	0	0	0	0	0	0	0	0	0	0	0.00775194	0	0	0	0	0	0	0	0	0	0	0	0
Proteobacteria|Betaproteobacteria|Betaproteobacteria_unclassified|Betaproteobacteria_unclassified|Betaproteobacteria_unclassified|Otu0577	0	0	0	0	0	0	0	0	0	0	0	0	0	0.00367336	0	0	0	0	0	0	0	0	0	0	0	0	0	0	0	0	0	0	0	0	0	0
Proteobacteria|Betaproteobacteria|Betaproteobacteria_unclassified|Betaproteobacteria_unclassified|Betaproteobacteria_unclassified|Otu0603	0	0	0	0	0	0	0	0	0	0	0	0	0	0.00367336	0	0	0	0	0	0	0	0	0	0	0	0	0	0	0	0	0	0	0	0	0	0
Proteobacteria|Betaproteobacteria|Burkholderiales	5.32049	0.0880792	1.2061	1.77028	0	0.00853291	2.5625	10.8286	0.128535	0.544443	0.150981	0.305742	0.352501	0.161628	7.35294	3.1075	2.21334	6.20301	2.0794	2.92618	0.01731	0.0940418	0.0506586	0.0620155	4.15263	0.978981	0.211917	1.22572	0.689802	0.503167	1.44036	4.59222	0.448675	1.48767	1.16712	2.30077
Proteobacteria|Betaproteobacteria|Burkholderiales|Alcaligenaceae	0	0	0	0	0	0	0	0	0	0	0	0	0	0	0	0	0	0	0	0	0	0	0	0	0	0	0	0	0.00607755	0	0	0	0	0.0210272	0	0
Proteobacteria|Betaproteobacteria|Burkholderiales|Alcaligenaceae|Achromobacter	0	0	0	0	0	0	0	0	0	0	0	0	0	0	0	0	0	0	0	0	0	0	0	0	0	0	0	0	0.00607755	0	0	0	0	0	0	0
Proteobacteria|Betaproteobacteria|Burkholderiales|Alcaligenaceae|Achromobacter|Otu0506	0	0	0	0	0	0	0	0	0	0	0	0	0	0	0	0	0	0	0	0	0	0	0	0	0	0	0	0	0.00607755	0	0	0	0	0	0	0
Proteobacteria|Betaproteobacteria|Burkholderiales|Alcaligenaceae|Alcaligenes	0	0	0	0	0	0	0	0	0	0	0	0	0	0	0	0	0	0	0	0	0	0	0	0	0	0	0	0	0	0	0	0	0	0.0210272	0	0
Proteobacteria|Betaproteobacteria|Burkholderiales|Alcaligenaceae|Alcaligenes|Otu0432	0	0	0	0	0	0	0	0	0	0	0	0	0	0	0	0	0	0	0	0	0	0	0	0	0	0	0	0	0	0	0	0	0	0.0210272	0	0
Proteobacteria|Betaproteobacteria|Burkholderiales|Burkholderiaceae	0	0	0.023649	0.288184	0	0.0028443	2.03125	10.4779	0.096401	0.118357	0.0503271	0.0223714	0.308438	0.0440804	0.0515996	2.95353	0	1.59774	0.0540103	0	0	0	0.0101317	0.0193798	2.38432	0.172761	0	1.17125	0.00303878	0.0281492	0.060015	0	0.30738	0.95148	0.575101	0.0119521
Proteobacteria|Betaproteobacteria|Burkholderiales|Burkholderiaceae|Burkholderia	0	0	0.0118245	0.288184	0	0.0028443	0	0	0	0.118357	0	0	0.191987	0	0.0515996	0.0139978	0	1.50376	0.0135026	0	0	0	0.0101317	0.0193798	0.043483	0.172761	0	1.17125	0.00303878	0.0281492	0.060015	0	0.30738	0	0.575101	0
Proteobacteria|Betaproteobacteria|Burkholderiales|Burkholderiaceae|Burkholderia|Otu0053	0	0	0.0118245	0.288184	0	0.0028443	0	0	0	0.118357	0	0	0.191987	0	0.0515996	0.0139978	0	1.50376	0.0135026	0	0	0	0.0101317	0.0193798	0.043483	0.172761	0	1.17125	0.00303877	0.0281492	0.060015	0	0.30738	0	0.575101	0
Proteobacteria|Betaproteobacteria|Burkholderiales|Burkholderiaceae|Cupriavidus	0	0	0	0	0	0	0	0	0	0	0.0503271	0	0	0.0440804	0	2.71557	0	0	0.0405077	0	0	0	0	0	0	0	0	0	0	0	0	0	0	0.95148	0	0
Proteobacteria|Betaproteobacteria|Burkholderiales|Burkholderiaceae|Cupriavidus|Otu0125	0	0	0	0	0	0	0	0	0	0	0.0503271	0	0	0.0440804	0	0	0	0	0.0405077	0	0	0	0	0	0	0	0	0	0	0	0	0	0	0.95148	0	0
Proteobacteria|Betaproteobacteria|Burkholderiales|Burkholderiaceae|Cupriavidus|Otu0126	0	0	0	0	0	0	0	0	0	0	0	0	0	0	0	2.71557	0	0	0	0	0	0	0	0	0	0	0	0	0	0	0	0	0	0	0	0
Proteobacteria|Betaproteobacteria|Burkholderiales|Burkholderiaceae|Ralstonia	0	0	0.0118245	0	0	0	2.03125	10.4779	0.096401	0	0	0.0223714	0.116451	0	0	0.223964	0	0.093985	0	0	0	0	0	0	2.34083	0	0	0	0	0	0	0	0	0	0	0.0119521
Proteobacteria|Betaproteobacteria|Burkholderiales|Burkholderiaceae|Ralstonia|Otu0049	0	0	0.0118245	0	0	0	2.03125	10.4779	0.096401	0	0	0.0223714	0.116451	0	0	0.223964	0	0.093985	0	0	0	0	0	0	2.34083	0	0	0	0	0	0	0	0	0	0	0.0119521
Proteobacteria|Betaproteobacteria|Burkholderiales|Burkholderiales_incertae_sedis	0	0	0	0	0	0	0	0.306883	0	0	0	0	0	0	0	0	0	0	0	0	0	0	0	0	0	0	0.00934929	0	0	0	0	0	0	0	0	0
Proteobacteria|Betaproteobacteria|Burkholderiales|Burkholderiales_incertae_sedis|Tepidimonas	0	0	0	0	0	0	0	0.306883	0	0	0	0	0	0	0	0	0	0	0	0	0	0	0	0	0	0	0.00934929	0	0	0	0	0	0	0	0	0
Proteobacteria|Betaproteobacteria|Burkholderiales|Burkholderiales_incertae_sedis|Tepidimonas|Otu0337	0	0	0	0	0	0	0	0.306883	0	0	0	0	0	0	0	0	0	0	0	0	0	0	0	0	0	0	0.00934929	0	0	0	0	0	0	0	0	0
Proteobacteria|Betaproteobacteria|Burkholderiales|Burkholderiales_unclassified	2.04105	0	0	0	0	0	0	0	0	0	0	0	0	0	0	0	0	0	0.0810154	0	0	0.0940418	0	0.0193798	0	0	0	0	0	0	0	0	0.0470985	0	0	0
Proteobacteria|Betaproteobacteria|Burkholderiales|Burkholderiales_unclassified|Burkholderiales_unclassified	2.04105	0	0	0	0	0	0	0	0	0	0	0	0	0	0	0	0	0	0.0810154	0	0	0.0940418	0	0.0193798	0	0	0	0	0	0	0	0	0.0470985	0	0	0
Proteobacteria|Betaproteobacteria|Burkholderiales|Burkholderiales_unclassified|Burkholderiales_unclassified|Otu0119	2.04105	0	0	0	0	0	0	0	0	0	0	0	0	0	0	0	0	0	0	0	0	0.0940418	0	0	0	0	0	0	0	0	0	0	0.0470985	0	0	0
Proteobacteria|Betaproteobacteria|Burkholderiales|Burkholderiales_unclassified|Burkholderiales_unclassified|Otu0326	0	0	0	0	0	0	0	0	0	0	0	0	0	0	0	0	0	0	0.0810154	0	0	0	0	0.0193798	0	0	0	0	0	0	0	0	0	0	0	0
Proteobacteria|Betaproteobacteria|Burkholderiales|Comamonadaceae	0	0.00231787	1.12333	1.35858	0	0.00568861	0.25	0.0438404	0.0321337	0.0355072	0	0.283371	0.0125893	0.0220402	7.27554	0	2.21334	4.22932	0.175533	2.83751	0	0	0	0	1.50741	0	0.162054	0	0.288684	0.274455	0.180045	4.41656	0.0917181	0.173474	0.537889	0.292826
Proteobacteria|Betaproteobacteria|Burkholderiales|Comamonadaceae|Brachymonas	0	0	0	0	0	0	0	0	0	0	0	0	0	0	0	0	0	0	0	0	0	0	0	0	0	0	0	0	0	0	0.060015	4.41656	0	0	0.131935	0
Proteobacteria|Betaproteobacteria|Burkholderiales|Comamonadaceae|Brachymonas|Otu0116	0	0	0	0	0	0	0	0	0	0	0	0	0	0	0	0	0	0	0	0	0	0	0	0	0	0	0	0	0	0	0.060015	4.41656	0	0	0.131935	0
Proteobacteria|Betaproteobacteria|Burkholderiales|Comamonadaceae|Comamonadaceae_unclassified	0	0.00231787	0.0827717	0.0411692	0	0	0.125	0	0.0321337	0	0	0	0.0125893	0.0220402	1.36739	0	0	3.47744	0.175533	2.83751	0	0	0	0	0.19205	0	0	0	0	0	0	0	0.0917181	0.026284	0	0
Proteobacteria|Betaproteobacteria|Burkholderiales|Comamonadaceae|Comamonadaceae_unclassified|Otu0085	0	0.00231787	0.0827717	0.0411692	0	0	0.125	0	0.0321337	0	0	0	0.0125893	0.0220402	1.36739	0	0	3.47744	0.175533	2.83751	0	0	0	0	0.19205	0	0	0	0	0	0	0	0.0917181	0.026284	0	0
Proteobacteria|Betaproteobacteria|Burkholderiales|Comamonadaceae|Comamonas	0	0	0	0	0	0.00568861	0	0	0	0.0355072	0	0	0	0	5.90815	0	1.5601	0	0	0	0	0	0	0	1.31536	0	0.162054	0	0.10028	0.274455	0.0750188	0	0	0	0.405954	0.00298802
Proteobacteria|Betaproteobacteria|Burkholderiales|Comamonadaceae|Comamonas|Otu0040	0	0	0	0	0	0.00568861	0	0	0	0.0355072	0	0	0	0	5.90815	0	1.5601	0	0	0	0	0	0	0	1.31536	0	0.162054	0	0.10028	0.274455	0.0750188	0	0	0	0.405954	0.00298802
Proteobacteria|Betaproteobacteria|Burkholderiales|Comamonadaceae|Pelomonas	0	0	0	0	0	0	0	0	0	0	0	0	0	0	0	0	0	0.18797	0	0	0	0	0	0	0	0	0	0	0	0	0	0	0	0	0	0
Proteobacteria|Betaproteobacteria|Burkholderiales|Comamonadaceae|Pelomonas|Otu0496	0	0	0	0	0	0	0	0	0	0	0	0	0	0	0	0	0	0.18797	0	0	0	0	0	0	0	0	0	0	0	0	0	0	0	0	0	0
Proteobacteria|Betaproteobacteria|Burkholderiales|Comamonadaceae|Pseudorhodoferax	0	0	1.04056	0	0	0	0.125	0	0	0	0	0	0	0	0	0	0	0	0	0	0	0	0	0	0	0	0	0	0	0	0	0	0	0	0	0.289838
Proteobacteria|Betaproteobacteria|Burkholderiales|Comamonadaceae|Pseudorhodoferax|Otu0129	0	0	1.04056	0	0	0	0.125	0	0	0	0	0	0	0	0	0	0	0	0	0	0	0	0	0	0	0	0	0	0	0	0	0	0	0	0	0.289838
Proteobacteria|Betaproteobacteria|Burkholderiales|Comamonadaceae|Schlegelella	0	0	0	1.31741	0	0	0	0.0438404	0	0	0	0.283371	0	0	0	0	0.653243	0.56391	0	0	0	0	0	0	0	0	0	0	0.188404	0	0.0450113	0	0	0.14719	0	0
Proteobacteria|Betaproteobacteria|Burkholderiales|Comamonadaceae|Schlegelella|Otu0108	0	0	0	1.31741	0	0	0	0.0438404	0	0	0	0.283371	0	0	0	0	0.653243	0.56391	0	0	0	0	0	0	0	0	0	0	0.188404	0	0.0450113	0	0	0.14719	0	0
Proteobacteria|Betaproteobacteria|Burkholderiales|Oxalobacteraceae	3.27944	0.0162251	0	0	0	0	0	0	0	0	0	0	0.0251786	0	0.0257998	0.153975	0	0	1.18823	0	0	0	0	0.00387597	0.126825	0	0.0405136	0.0517528	0.388963	0.193526	0.0900225	0	0	0.178731	0.00338295	1.1982
Proteobacteria|Betaproteobacteria|Burkholderiales|Oxalobacteraceae|Herbaspirillum	0	0.0162251	0	0	0	0	0	0	0	0	0	0	0.0251786	0	0.0257998	0.153975	0	0	1.18823	0	0	0	0	0.00387597	0	0	0.0405136	0.0517528	0.151939	0.193526	0.0150038	0	0	0.178731	0.00338295	0
Proteobacteria|Betaproteobacteria|Burkholderiales|Oxalobacteraceae|Herbaspirillum|Otu0101	0	0.0162251	0	0	0	0	0	0	0	0	0	0	0.0251786	0	0.0257998	0.153975	0	0	1.18823	0	0	0	0	0.00387597	0	0	0.0405136	0.0517528	0.151939	0.193526	0.0150038	0	0	0.178731	0.00338295	0
Proteobacteria|Betaproteobacteria|Burkholderiales|Oxalobacteraceae|Oxalobacteraceae_unclassified	3.27944	0	0	0	0	0	0	0	0	0	0	0	0	0	0	0	0	0	0	0	0	0	0	0	0.126825	0	0	0	0.237024	0	0.0750188	0	0	0	0	1.1982
Proteobacteria|Betaproteobacteria|Burkholderiales|Oxalobacteraceae|Oxalobacteraceae_unclassified|Otu0056	3.27944	0	0	0	0	0	0	0	0	0	0	0	0	0	0	0	0	0	0	0	0	0	0	0	0.126825	0	0	0	0.237024	0	0.0750188	0	0	0	0	1.1982
Proteobacteria|Betaproteobacteria|Burkholderiales|Sutterellaceae	0	0.0695362	0.0591226	0.123508	0	0	0.28125	0	0	0.390579	0.100654	0	0.00629465	0.0955075	0	0	0	0.37594	0.58061	0.0886721	0.01731	0	0.0405269	0.0193798	0.134073	0.806219	0	0.00272383	0.00303878	0.0070373	1.11028	0.175659	0.00247887	0.162961	0.0507442	0.797801
Proteobacteria|Betaproteobacteria|Burkholderiales|Sutterellaceae|Parasutterella	0	0	0.0118245	0	0	0	0.125	0	0	0.307729	0	0	0.00629465	0.00367336	0	0	0	0	0	0	0	0	0.0202634	0	0.0471066	0.748632	0	0.00272383	0	0.00351865	0	0	0.00247887	0	0	0
Proteobacteria|Betaproteobacteria|Burkholderiales|Sutterellaceae|Parasutterella|Otu0198	0	0	0.0118245	0	0	0	0.125	0	0	0.307729	0	0	0.00629465	0.00367336	0	0	0	0	0	0	0	0	0.0202634	0	0	0.748632	0	0.00272383	0	0.00351865	0	0	0.00247887	0	0	0
Proteobacteria|Betaproteobacteria|Burkholderiales|Sutterellaceae|Parasutterella|Otu0317	0	0	0	0	0	0	0	0	0	0	0	0	0	0	0	0	0	0	0	0	0	0	0	0	0.0471066	0	0	0	0	0	0	0	0	0	0	0
Proteobacteria|Betaproteobacteria|Burkholderiales|Sutterellaceae|Sutterella	0	0.0695362	0.0472981	0.123508	0	0	0.15625	0	0	0.08285	0.100654	0	0	0.0918341	0	0	0	0.37594	0.58061	0.0886721	0.01731	0	0.0202634	0.0193798	0.086966	0.0575871	0	0	0.00303878	0.00351865	1.11028	0.175659	0	0.162961	0.0507442	0.797801
Proteobacteria|Betaproteobacteria|Burkholderiales|Sutterellaceae|Sutterella|Otu0076	0	0.0649004	0.0472981	0.123508	0	0	0.15625	0	0	0.08285	0.100654	0	0	0.0551005	0	0	0	0	0.567108	0	0.01731	0	0	0.00387597	0	0	0	0	0	0.00351865	0.765191	0.100376	0	0.162961	0.0473613	0.797801
Proteobacteria|Betaproteobacteria|Burkholderiales|Sutterellaceae|Sutterella|Otu0202	0	0.00463575	0	0	0	0	0	0	0	0	0	0	0	0	0	0	0	0.37594	0.0135026	0	0	0	0.0202634	0.00387597	0.086966	0	0	0	0.00303877	0	0.345086	0.0752823	0	0	0.00338295	0
Proteobacteria|Betaproteobacteria|Burkholderiales|Sutterellaceae|Sutterella|Otu0293	0	0	0	0	0	0	0	0	0	0	0	0	0	0.0367336	0	0	0	0	0	0.0886721	0	0	0	0.0116279	0	0.0575871	0	0	0	0	0	0	0	0	0	0
Proteobacteria|Betaproteobacteria|Hydrogenophilales	0	0.00927149	0	0	0	0	0	5.83078	0.0321337	0	0	0.0298285	0	0	0	0	0	0	0	0	0	0	0	0.0155039	0.00362358	0	0	0	0	0	0	0	0	0	0	0.0268922
Proteobacteria|Betaproteobacteria|Hydrogenophilales|Hydrogenophilaceae	0	0.00927149	0	0	0	0	0	5.83078	0.0321337	0	0	0.0298285	0	0	0	0	0	0	0	0	0	0	0	0.0155039	0.00362358	0	0	0	0	0	0	0	0	0	0	0.0268922
Proteobacteria|Betaproteobacteria|Hydrogenophilales|Hydrogenophilaceae|Hydrogenophilus	0	0.00927149	0	0	0	0	0	5.21701	0	0	0	0.0223714	0	0	0	0	0	0	0	0	0	0	0	0.0155039	0.00362358	0	0	0	0	0	0	0	0	0	0	0.0268922
Proteobacteria|Betaproteobacteria|Hydrogenophilales|Hydrogenophilaceae|Hydrogenophilus|Otu0149	0	0.00927149	0	0	0	0	0	5.21701	0	0	0	0.0223714	0	0	0	0	0	0	0	0	0	0	0	0.0155039	0.00362358	0	0	0	0	0	0	0	0	0	0	0.0268922
Proteobacteria|Betaproteobacteria|Hydrogenophilales|Hydrogenophilaceae|Petrobacter	0	0	0	0	0	0	0	0.613766	0.0321337	0	0	0.00745712	0	0	0	0	0	0	0	0	0	0	0	0	0	0	0	0	0	0	0	0	0	0	0	0
Proteobacteria|Betaproteobacteria|Hydrogenophilales|Hydrogenophilaceae|Petrobacter|Otu0308	0	0	0	0	0	0	0	0.613766	0.0321337	0	0	0.00745712	0	0	0	0	0	0	0	0	0	0	0	0	0	0	0	0	0	0	0	0	0	0	0	0
Proteobacteria|Betaproteobacteria|Neisseriales	0.103199	0	0.0118245	0	0	0	0	0	0	0	0	0.059657	0	0.0146935	0	0	3.38149	0	0	0	0	0.00671727	0	0	0	0.143968	0	0.00272383	0	1.34061	0.510128	0.0752823	0.00495773	0.0105136	5.58863	0.609556
Proteobacteria|Betaproteobacteria|Neisseriales|Neisseriaceae	0.103199	0	0.0118245	0	0	0	0	0	0	0	0	0.059657	0	0.0146935	0	0	3.38149	0	0	0	0	0.00671727	0	0	0	0.143968	0	0.00272383	0	1.34061	0.510128	0.0752823	0.00495773	0.0105136	5.58863	0.609556
Proteobacteria|Betaproteobacteria|Neisseriales|Neisseriaceae|Gulbenkiania	0	0	0	0	0	0	0	0	0	0	0	0	0	0	0	0	0	0	0	0	0	0	0	0	0	0	0	0	0	0	0.510128	0	0	0	0.00338295	0
Proteobacteria|Betaproteobacteria|Neisseriales|Neisseriaceae|Gulbenkiania|Otu0243	0	0	0	0	0	0	0	0	0	0	0	0	0	0	0	0	0	0	0	0	0	0	0	0	0	0	0	0	0	0	0.510128	0	0	0	0.00338295	0
Proteobacteria|Betaproteobacteria|Neisseriales|Neisseriaceae|Microvirgula	0	0	0	0	0	0	0	0	0	0	0	0	0	0	0	0	0	0	0	0	0	0	0	0	0	0	0	0	0	0	0	0	0	0	0.00338295	0.609556
Proteobacteria|Betaproteobacteria|Neisseriales|Neisseriaceae|Microvirgula|Otu0123	0	0	0	0	0	0	0	0	0	0	0	0	0	0	0	0	0	0	0	0	0	0	0	0	0	0	0	0	0	0	0	0	0	0	0.00338295	0.609556
Proteobacteria|Betaproteobacteria|Neisseriales|Neisseriaceae|Neisseria	0.103199	0	0.0118245	0	0	0	0	0	0	0	0	0	0	0.0146935	0	0	3.38149	0	0	0	0	0.00671727	0	0	0	0.143968	0	0.00272383	0	1.34061	0	0.0752823	0.00495773	0.0105136	5.58187	0
Proteobacteria|Betaproteobacteria|Neisseriales|Neisseriaceae|Neisseria|Otu0025	0.103199	0	0.0118245	0	0	0	0	0	0	0	0	0	0	0.0146935	0	0	3.38149	0	0	0	0	0.00671727	0	0	0	0.143968	0	0.00272383	0	1.34061	0	0.0752823	0.00495774	0.0105136	5.58187	0
Proteobacteria|Betaproteobacteria|Neisseriales|Neisseriaceae|Neisseriaceae_unclassified	0	0	0	0	0	0	0	0	0	0	0	0.059657	0	0	0	0	0	0	0	0	0	0	0	0	0	0	0	0	0	0	0	0	0	0	0	0
Proteobacteria|Betaproteobacteria|Neisseriales|Neisseriaceae|Neisseriaceae_unclassified|Otu0350	0	0	0	0	0	0	0	0	0	0	0	0.059657	0	0	0	0	0	0	0	0	0	0	0	0	0	0	0	0	0	0	0	0	0	0	0	0
Proteobacteria|Betaproteobacteria|Rhodocyclales	0.343997	0	0	0	0	0	0	0	0	0	0	0	0	0	0	0	0	0	0	0	0	0	0	0	1.89151	0	0	0	0	0	0	0	0	0	0	0
Proteobacteria|Betaproteobacteria|Rhodocyclales|Rhodocyclaceae	0.343997	0	0	0	0	0	0	0	0	0	0	0	0	0	0	0	0	0	0	0	0	0	0	0	1.89151	0	0	0	0	0	0	0	0	0	0	0
Proteobacteria|Betaproteobacteria|Rhodocyclales|Rhodocyclaceae|Rhodocyclaceae_unclassified	0	0	0	0	0	0	0	0	0	0	0	0	0	0	0	0	0	0	0	0	0	0	0	0	1.89151	0	0	0	0	0	0	0	0	0	0	0
Proteobacteria|Betaproteobacteria|Rhodocyclales|Rhodocyclaceae|Rhodocyclaceae_unclassified|Otu0073	0	0	0	0	0	0	0	0	0	0	0	0	0	0	0	0	0	0	0	0	0	0	0	0	1.89151	0	0	0	0	0	0	0	0	0	0	0
Proteobacteria|Betaproteobacteria|Rhodocyclales|Rhodocyclaceae|Zoogloea	0.343997	0	0	0	0	0	0	0	0	0	0	0	0	0	0	0	0	0	0	0	0	0	0	0	0	0	0	0	0	0	0	0	0	0	0	0
Proteobacteria|Betaproteobacteria|Rhodocyclales|Rhodocyclaceae|Zoogloea|Otu0259	0.343997	0	0	0	0	0	0	0	0	0	0	0	0	0	0	0	0	0	0	0	0	0	0	0	0	0	0	0	0	0	0	0	0	0	0	0
Proteobacteria|Deltaproteobacteria	0	0.00463575	0	0	0.047259	0	0	0.0438404	0	0.0236714	0	0	0	0.0257136	0	0	0	0.18797	0.0675128	0	0	0	0	0.00775194	0	0.0575871	0	0.00272383	0	0	0.0150038	0	0	0.199758	0	0
Proteobacteria|Deltaproteobacteria|Desulfovibrionales	0	0.00463575	0	0	0.047259	0	0	0.0438404	0	0.0236714	0	0	0	0.0257136	0	0	0	0.18797	0.0675128	0	0	0	0	0.00775194	0	0.0575871	0	0.00272383	0	0	0	0	0	0.199758	0	0
Proteobacteria|Deltaproteobacteria|Desulfovibrionales|Desulfomicrobiaceae	0	0	0	0	0	0	0	0	0	0	0	0	0	0	0	0	0	0	0	0	0	0	0	0.00387597	0	0	0	0	0	0	0	0	0	0	0	0
Proteobacteria|Deltaproteobacteria|Desulfovibrionales|Desulfomicrobiaceae|Desulfomicrobium	0	0	0	0	0	0	0	0	0	0	0	0	0	0	0	0	0	0	0	0	0	0	0	0.00387597	0	0	0	0	0	0	0	0	0	0	0	0
Proteobacteria|Deltaproteobacteria|Desulfovibrionales|Desulfomicrobiaceae|Desulfomicrobium|Otu0627	0	0	0	0	0	0	0	0	0	0	0	0	0	0	0	0	0	0	0	0	0	0	0	0.00387597	0	0	0	0	0	0	0	0	0	0	0	0
Proteobacteria|Deltaproteobacteria|Desulfovibrionales|Desulfovibrionaceae	0	0.00463575	0	0	0.047259	0	0	0.0438404	0	0.0236714	0	0	0	0.0257136	0	0	0	0.18797	0.0675128	0	0	0	0	0.00387597	0	0.0575871	0	0.00272383	0	0	0	0	0	0.199758	0	0
Proteobacteria|Deltaproteobacteria|Desulfovibrionales|Desulfovibrionaceae|Bilophila	0	0.00463575	0	0	0	0	0	0	0	0.0236714	0	0	0	0.0146935	0	0	0	0	0.0675128	0	0	0	0	0.00387597	0	0.0575871	0	0.00272383	0	0	0	0	0	0.026284	0	0
Proteobacteria|Deltaproteobacteria|Desulfovibrionales|Desulfovibrionaceae|Bilophila|Otu0284	0	0.00463575	0	0	0	0	0	0	0	0.0236714	0	0	0	0.0146935	0	0	0	0	0.0675128	0	0	0	0	0.00387597	0	0.0575871	0	0.00272383	0	0	0	0	0	0.026284	0	0
Proteobacteria|Deltaproteobacteria|Desulfovibrionales|Desulfovibrionaceae|Desulfovibrio	0	0	0	0	0.047259	0	0	0.0438404	0	0	0	0	0	0.0110201	0	0	0	0.18797	0	0	0	0	0	0	0	0	0	0	0	0	0	0	0	0.173474	0	0
Proteobacteria|Deltaproteobacteria|Desulfovibrionales|Desulfovibrionaceae|Desulfovibrio|Otu0232	0	0	0	0	0.047259	0	0	0.0438404	0	0	0	0	0	0.0110201	0	0	0	0.18797	0	0	0	0	0	0	0	0	0	0	0	0	0	0	0	0.173474	0	0
Proteobacteria|Deltaproteobacteria|Myxococcales	0	0	0	0	0	0	0	0	0	0	0	0	0	0	0	0	0	0	0	0	0	0	0	0	0	0	0	0	0	0	0.0150038	0	0	0	0	0
Proteobacteria|Deltaproteobacteria|Myxococcales|Polyangiaceae	0	0	0	0	0	0	0	0	0	0	0	0	0	0	0	0	0	0	0	0	0	0	0	0	0	0	0	0	0	0	0.0150038	0	0	0	0	0
Proteobacteria|Deltaproteobacteria|Myxococcales|Polyangiaceae|Polyangiaceae_unclassified	0	0	0	0	0	0	0	0	0	0	0	0	0	0	0	0	0	0	0	0	0	0	0	0	0	0	0	0	0	0	0.0150038	0	0	0	0	0
Proteobacteria|Deltaproteobacteria|Myxococcales|Polyangiaceae|Polyangiaceae_unclassified|Otu0601	0	0	0	0	0	0	0	0	0	0	0	0	0	0	0	0	0	0	0	0	0	0	0	0	0	0	0	0	0	0	0.0150038	0	0	0	0	0
Proteobacteria|Epsilonproteobacteria	1.34159	91.0368	1.00508	0.247015	0	97.6904	0.1875	11.53	0.289203	25.1154	38.8022	0.1044	92.6541	71.098	6.06295	18.841	0.0230556	0.093985	1.13422	4.7883	8.65501	0.188084	0.263425	4.15116	0.0942131	0.777426	96.0577	0.0190668	15.6011	0.928923	1.81545	5.62108	94.0036	2.80713	0.118403	4.43422
Proteobacteria|Epsilonproteobacteria|Campylobacterales	1.34159	91.0368	1.00508	0.247015	0	97.6904	0.1875	11.53	0.289203	25.1154	38.8022	0.1044	92.6541	71.098	6.06295	18.841	0.0230556	0.093985	1.13422	4.7883	8.65501	0.188084	0.263425	4.15116	0.0942131	0.777426	96.0577	0.0190668	15.6011	0.928923	1.81545	5.62108	94.0036	2.80713	0.118403	4.43422
Proteobacteria|Epsilonproteobacteria|Campylobacterales|Campylobacteraceae	0	0.00463575	0	0	0	0	0	11.4423	0.0321337	0.08285	0	0.0447427	0	0.183668	0.0515996	0	0	0	0	0.0665041	8.62039	0.188084	0	4.15116	0.0942131	0	0	0	0	0.925405	0.0750188	0.0752823	0	0.00525679	0.111637	0
Proteobacteria|Epsilonproteobacteria|Campylobacterales|Campylobacteraceae|Campylobacter	0	0.00463575	0	0	0	0	0	11.4423	0.0321337	0.08285	0	0.0447427	0	0.183668	0.0515996	0	0	0	0	0.0665041	8.62039	0.188084	0	4.15116	0.0942131	0	0	0	0	0.925405	0.0750188	0.0752823	0	0.00525679	0.111637	0
Proteobacteria|Epsilonproteobacteria|Campylobacterales|Campylobacteraceae|Campylobacter|Otu0027	0	0	0	0	0	0	0	11.4423	0.0321337	0	0	0.0447427	0	0	0.0515996	0	0	0	0	0	8.62039	0.188084	0	4.15116	0.0942131	0	0	0	0	0.925405	0	0	0	0	0.111637	0
Proteobacteria|Epsilonproteobacteria|Campylobacterales|Campylobacteraceae|Campylobacter|Otu0200	0	0.00463575	0	0	0	0	0	0	0	0.08285	0	0	0	0.183668	0	0	0	0	0	0.0665041	0	0	0	0	0	0	0	0	0	0	0	0	0	0.00525679	0	0
Proteobacteria|Epsilonproteobacteria|Campylobacterales|Campylobacteraceae|Campylobacter|Otu0357	0	0	0	0	0	0	0	0	0	0	0	0	0	0	0	0	0	0	0	0	0	0	0	0	0	0	0	0	0	0	0.0750188	0.0752823	0	0	0	0
Proteobacteria|Epsilonproteobacteria|Campylobacterales|Helicobacteraceae	1.34159	91.0321	1.00508	0.247015	0	97.6904	0.1875	0.0876808	0.257069	25.0325	38.8022	0.059657	92.6541	70.9143	6.01135	18.841	0.0230556	0.093985	1.13422	4.72179	0.03462	0	0.263425	0	0	0.777426	96.0577	0.0190668	15.6011	0.00351865	1.74044	5.5458	94.0036	2.80187	0.0067659	4.43422
Proteobacteria|Epsilonproteobacteria|Campylobacterales|Helicobacteraceae|Helicobacter	1.34159	91.0321	1.00508	0.247015	0	97.6904	0.1875	0.0876808	0.257069	25.0325	38.8022	0.059657	92.6541	70.9143	6.01135	18.841	0.0230556	0.093985	1.13422	4.72179	0.03462	0	0.263425	0	0	0.777426	96.0577	0.0190668	15.6011	0.00351865	1.74044	5.5458	94.0036	2.80187	0.0067659	4.43422
Proteobacteria|Epsilonproteobacteria|Campylobacterales|Helicobacteraceae|Helicobacter|Otu0001	1.34159	91.0252	1.00508	0.247015	0	97.6876	0.1875	0.0876808	0.257069	25.0325	38.8022	0.059657	92.6416	70.9106	6.01135	18.841	0.0230556	0.093985	1.13422	4.72179	0.03462	0	0.263425	0	0	0.777426	96.0016	0.0190668	15.5798	0.00351865	1.74044	5.5458	93.9962	2.80187	0.0067659	4.43422
Proteobacteria|Epsilonproteobacteria|Campylobacterales|Helicobacteraceae|Helicobacter|Otu0321	0	0.00231787	0	0	0	0.0028443	0	0	0	0	0	0	0.00944198	0.00367336	0	0	0	0	0	0	0	0	0	0	0	0	0.0124657	0	0	0	0	0	0.00495774	0	0	0
Proteobacteria|Epsilonproteobacteria|Campylobacterales|Helicobacteraceae|Helicobacter|Otu0383	0	0	0	0	0	0	0	0	0	0	0	0	0	0	0	0	0	0	0	0	0	0	0	0	0	0	0.0186986	0	0	0	0	0	0	0	0	0
Proteobacteria|Epsilonproteobacteria|Campylobacterales|Helicobacteraceae|Helicobacter|Otu0394	0	0	0	0	0	0	0	0	0	0	0	0	0	0	0	0	0	0	0	0	0	0	0	0	0	0	0.00311643	0	0.0121551	0	0	0	0	0	0	0
Proteobacteria|Epsilonproteobacteria|Campylobacterales|Helicobacteraceae|Helicobacter|Otu0458	0	0	0	0	0	0	0	0	0	0	0	0	0	0	0	0	0	0	0	0	0	0	0	0	0	0	0.00934929	0	0	0	0	0	0	0	0	0
Proteobacteria|Epsilonproteobacteria|Campylobacterales|Helicobacteraceae|Helicobacter|Otu0516	0	0	0	0	0	0	0	0	0	0	0	0	0	0	0	0	0	0	0	0	0	0	0	0	0	0	0.00623286	0	0	0	0	0	0	0	0	0
Proteobacteria|Epsilonproteobacteria|Campylobacterales|Helicobacteraceae|Helicobacter|Otu0561	0	0.00231787	0	0	0	0	0	0	0	0	0	0	0	0	0	0	0	0	0	0	0	0	0	0	0	0	0	0	0	0	0	0	0	0	0	0
Proteobacteria|Epsilonproteobacteria|Campylobacterales|Helicobacteraceae|Helicobacter|Otu0567	0	0.00231787	0	0	0	0	0	0	0	0	0	0	0	0	0	0	0	0	0	0	0	0	0	0	0	0	0	0	0	0	0	0	0	0	0	0
Proteobacteria|Epsilonproteobacteria|Campylobacterales|Helicobacteraceae|Helicobacter|Otu0576	0	0	0	0	0	0	0	0	0	0	0	0	0	0	0	0	0	0	0	0	0	0	0	0	0	0	0	0	0.00303877	0	0	0	0	0	0	0
Proteobacteria|Epsilonproteobacteria|Campylobacterales|Helicobacteraceae|Helicobacter|Otu0581	0	0	0	0	0	0	0	0	0	0	0	0	0	0	0	0	0	0	0	0	0	0	0	0	0	0	0.00311643	0	0	0	0	0	0	0	0	0
Proteobacteria|Epsilonproteobacteria|Campylobacterales|Helicobacteraceae|Helicobacter|Otu0583	0	0	0	0	0	0	0	0	0	0	0	0	0	0	0	0	0	0	0	0	0	0	0	0	0	0	0.00311643	0	0	0	0	0	0	0	0	0
Proteobacteria|Epsilonproteobacteria|Campylobacterales|Helicobacteraceae|Helicobacter|Otu0590	0	0	0	0	0	0	0	0	0	0	0	0	0	0	0	0	0	0	0	0	0	0	0	0	0	0	0	0	0	0	0	0	0.00247887	0	0	0
Proteobacteria|Epsilonproteobacteria|Campylobacterales|Helicobacteraceae|Helicobacter|Otu0599	0	0	0	0	0	0	0	0	0	0	0	0	0	0	0	0	0	0	0	0	0	0	0	0	0	0	0	0	0.00303877	0	0	0	0	0	0	0
Proteobacteria|Epsilonproteobacteria|Campylobacterales|Helicobacteraceae|Helicobacter|Otu0609	0	0	0	0	0	0	0	0	0	0	0	0	0.00314733	0	0	0	0	0	0	0	0	0	0	0	0	0	0	0	0	0	0	0	0	0	0	0
Proteobacteria|Epsilonproteobacteria|Campylobacterales|Helicobacteraceae|Helicobacter|Otu0610	0	0	0	0	0	0	0	0	0	0	0	0	0	0	0	0	0	0	0	0	0	0	0	0	0	0	0	0	0.00303877	0	0	0	0	0	0	0
Proteobacteria|Gammaproteobacteria	19.195	0.709269	10.5829	1.02923	25.5198	0.452244	7.28125	0.876808	11.6003	18.807	12.5818	16.0701	2.20628	2.15626	2.20588	0.279955	21.9259	12.312	5.18499	15.2516	18.7121	1.02103	47.4367	10.9767	9.28724	22.6317	0.264897	92.978	0.738422	6.95285	9.57239	0.526976	0.545351	0.935709	13.6028	16.6582
Proteobacteria|Gammaproteobacteria|Aeromonadales	0.0114666	0.00463575	0	0	0.094518	0	0	0	0	0	0	0.00745712	0.00314733	0	0	0	0	0	0	0	0	0	0	0	1.00373	0	0.0124657	0	0	0	0.0150038	0	0.00991547	0	0.487145	0
Proteobacteria|Gammaproteobacteria|Aeromonadales|Aeromonadaceae	0.0114666	0.00463575	0	0	0.094518	0	0	0	0	0	0	0.00745712	0.00314733	0	0	0	0	0	0	0	0	0	0	0	1.00373	0	0.0124657	0	0	0	0.0150038	0	0.00991547	0	0.487145	0
Proteobacteria|Gammaproteobacteria|Aeromonadales|Aeromonadaceae|Aeromonas	0.0114666	0.00463575	0	0	0.094518	0	0	0	0	0	0	0.00745712	0.00314733	0	0	0	0	0	0	0	0	0	0	0	1.00373	0	0.0124657	0	0	0	0.0150038	0	0.00991547	0	0.487145	0
Proteobacteria|Gammaproteobacteria|Aeromonadales|Aeromonadaceae|Aeromonas|Otu0080	0.0114666	0.00463575	0	0	0.094518	0	0	0	0	0	0	0.00745712	0.00314733	0	0	0	0	0	0	0	0	0	0	0	1.00373	0	0.0124657	0	0	0	0.0150038	0	0.00991547	0	0.487145	0
Proteobacteria|Gammaproteobacteria|Alteromonadales	0	0	0	0	0	0	0	0	0	0	0	0	0	0	0	0	0.691669	0	0	0	0	0	0	0	0	0	0	0	0	0	0	0	0	0	0	0
Proteobacteria|Gammaproteobacteria|Alteromonadales|Alteromonadaceae	0	0	0	0	0	0	0	0	0	0	0	0	0	0	0	0	0.691669	0	0	0	0	0	0	0	0	0	0	0	0	0	0	0	0	0	0	0
Proteobacteria|Gammaproteobacteria|Alteromonadales|Alteromonadaceae|Alishewanella	0	0	0	0	0	0	0	0	0	0	0	0	0	0	0	0	0.691669	0	0	0	0	0	0	0	0	0	0	0	0	0	0	0	0	0	0	0
Proteobacteria|Gammaproteobacteria|Alteromonadales|Alteromonadaceae|Alishewanella|Otu0178	0	0	0	0	0	0	0	0	0	0	0	0	0	0	0	0	0.691669	0	0	0	0	0	0	0	0	0	0	0	0	0	0	0	0	0	0	0
Proteobacteria|Gammaproteobacteria|Candidatus_Carsonella	0	0	0	0	0	0	0	0	0	0	0	0	0	0	0	0	0	0	0	0	0	0	0	0	0	0	0	0	0	0	0	0	0	0	0	0.0119521
Proteobacteria|Gammaproteobacteria|Candidatus_Carsonella|Candidatus_Carsonella_unclassified	0	0	0	0	0	0	0	0	0	0	0	0	0	0	0	0	0	0	0	0	0	0	0	0	0	0	0	0	0	0	0	0	0	0	0	0.0119521
Proteobacteria|Gammaproteobacteria|Candidatus_Carsonella|Candidatus_Carsonella_unclassified|Candidatus_Carsonella_unclassified	0	0	0	0	0	0	0	0	0	0	0	0	0	0	0	0	0	0	0	0	0	0	0	0	0	0	0	0	0	0	0	0	0	0	0	0.0119521
Proteobacteria|Gammaproteobacteria|Candidatus_Carsonella|Candidatus_Carsonella_unclassified|Candidatus_Carsonella_unclassified|Otu0422	0	0	0	0	0	0	0	0	0	0	0	0	0	0	0	0	0	0	0	0	0	0	0	0	0	0	0	0	0	0	0	0	0	0	0	0.0119521
Proteobacteria|Gammaproteobacteria|Cardiobacteriales	0	0	0.023649	0	0	0	0	0	0	0	0	0	0	0	0	0.0139978	0	0	0	0	0	0	0	0	0	0	0	0	0	0	0	0	0	0	0	0
Proteobacteria|Gammaproteobacteria|Cardiobacteriales|Cardiobacteriaceae	0	0	0.023649	0	0	0	0	0	0	0	0	0	0	0	0	0.0139978	0	0	0	0	0	0	0	0	0	0	0	0	0	0	0	0	0	0	0	0
Proteobacteria|Gammaproteobacteria|Cardiobacteriales|Cardiobacteriaceae|Cardiobacterium	0	0	0.023649	0	0	0	0	0	0	0	0	0	0	0	0	0.0139978	0	0	0	0	0	0	0	0	0	0	0	0	0	0	0	0	0	0	0	0
Proteobacteria|Gammaproteobacteria|Cardiobacteriales|Cardiobacteriaceae|Cardiobacterium|Otu0452	0	0	0.023649	0	0	0	0	0	0	0	0	0	0	0	0	0.0139978	0	0	0	0	0	0	0	0	0	0	0	0	0	0	0	0	0	0	0	0
Proteobacteria|Gammaproteobacteria|Chromatiales	0	0	0.0472981	0	0	0	0	0	0	0	0	0	0	0	0.0386997	0	0	0	0	0	0	0	0	0	0	0	0	0	0	1.11189	0	0	0	0	0	0.0119521
Proteobacteria|Gammaproteobacteria|Chromatiales|Chromatiaceae	0	0	0.0472981	0	0	0	0	0	0	0	0	0	0	0	0.0386997	0	0	0	0	0	0	0	0	0	0	0	0	0	0	1.11189	0	0	0	0	0	0.0119521
Proteobacteria|Gammaproteobacteria|Chromatiales|Chromatiaceae|Rheinheimera	0	0	0.0472981	0	0	0	0	0	0	0	0	0	0	0	0.0386997	0	0	0	0	0	0	0	0	0	0	0	0	0	0	1.11189	0	0	0	0	0	0.0119521
Proteobacteria|Gammaproteobacteria|Chromatiales|Chromatiaceae|Rheinheimera|Otu0092	0	0	0	0	0	0	0	0	0	0	0	0	0	0	0.0386997	0	0	0	0	0	0	0	0	0	0	0	0	0	0	1.11189	0	0	0	0	0	0.00298802
Proteobacteria|Gammaproteobacteria|Chromatiales|Chromatiaceae|Rheinheimera|Otu0373	0	0	0.0472981	0	0	0	0	0	0	0	0	0	0	0	0	0	0	0	0	0	0	0	0	0	0	0	0	0	0	0	0	0	0	0	0	0.00896405
Proteobacteria|Gammaproteobacteria|Enterobacteriales	0.424263	0.400992	1.71456	0.288184	21.3611	0.389669	5.0625	0.0876808	0.160668	12.6642	4.32813	0	1.84748	0.407743	1.76729	0.237962	13.8564	8.55263	0.47259	4.7883	0.24234	0.0470209	46.9301	10.7597	1.74657	13.4178	0.0405136	91.1394	0.0486204	2.30471	6.0015	0.451694	0.0173521	0.0998791	0.0372124	11.7937
Proteobacteria|Gammaproteobacteria|Enterobacteriales|Enterobacteriaceae	0.424263	0.400992	1.71456	0.288184	21.3611	0.389669	5.0625	0.0876808	0.160668	12.6642	4.32813	0	1.84748	0.407743	1.76729	0.237962	13.8564	8.55263	0.47259	4.7883	0.24234	0.0470209	46.9301	10.7597	1.74657	13.4178	0.0405136	91.1394	0.0486204	2.30471	6.0015	0.451694	0.0173521	0.0998791	0.0372124	11.7937
Proteobacteria|Gammaproteobacteria|Enterobacteriales|Enterobacteriaceae|Enterobacter	0.183465	0	0.141894	0.0823384	0.141777	0.176347	0.375	0	0.0321337	0.982365	0	0	0.0472099	0.0110201	0.0386997	0.0139978	13.7873	0.37594	0.202538	0	0.03462	0	19.5339	9.10465	0.0289887	1.20933	0.021815	0	0.00911632	0	5.23631	0.150565	0	0.0630815	0	3.83064
Proteobacteria|Gammaproteobacteria|Enterobacteriales|Enterobacteriaceae|Enterobacter|Otu0015	0.183465	0	0.141894	0.0823384	0.141777	0.176347	0.375	0	0.0321337	0.982365	0	0	0.0472099	0.0110201	0.0386997	0.0139978	13.7873	0.37594	0.202538	0	0.03462	0	19.5339	9.10465	0.0289887	1.20933	0.021815	0	0.00911632	0	5.23631	0.150565	0	0.0630815	0	3.83064
Proteobacteria|Gammaproteobacteria|Enterobacteriales|Enterobacteriaceae|Enterobacteriaceae_unclassified	0	0	0	0	0	0	0	0	0	0	0	0	0	0	0	0	0	0	0	0	0	0	0.0303951	0	0	0	0	0	0	0	0	0	0	0	0	0
Proteobacteria|Gammaproteobacteria|Enterobacteriales|Enterobacteriaceae|Enterobacteriaceae_unclassified|Otu0559	0	0	0	0	0	0	0	0	0	0	0	0	0	0	0	0	0	0	0	0	0	0	0.0101317	0	0	0	0	0	0	0	0	0	0	0	0	0
Proteobacteria|Gammaproteobacteria|Enterobacteriales|Enterobacteriaceae|Enterobacteriaceae_unclassified|Otu0560	0	0	0	0	0	0	0	0	0	0	0	0	0	0	0	0	0	0	0	0	0	0	0.0101317	0	0	0	0	0	0	0	0	0	0	0	0	0
Proteobacteria|Gammaproteobacteria|Enterobacteriales|Enterobacteriaceae|Enterobacteriaceae_unclassified|Otu0570	0	0	0	0	0	0	0	0	0	0	0	0	0	0	0	0	0	0	0	0	0	0	0.0101317	0	0	0	0	0	0	0	0	0	0	0	0	0
Proteobacteria|Gammaproteobacteria|Enterobacteriales|Enterobacteriaceae|Escherichia/Shigella	0.160532	0.400992	1.57266	0.205846	21.2193	0.213323	4.6875	0.0876808	0.128535	11.6819	4.32813	0	1.80027	0.396723	1.72859	0.223964	0.0691669	8.17669	0.270051	4.7883	0.20772	0.0470209	27.3658	1.25969	1.58351	12.2085	0.0186986	91.1394	0.0395041	2.30471	0.765191	0.301129	0.0173521	0.0367976	0.0372124	7.96307
Proteobacteria|Gammaproteobacteria|Enterobacteriales|Enterobacteriaceae|Escherichia/Shigella|Otu0003	0.160532	0.400992	1.57266	0.205846	21.2193	0.213323	4.6875	0.0876808	0.128535	11.6819	4.32813	0	1.80027	0.396723	1.72859	0.223964	0.0691669	8.17669	0.270051	4.7883	0.20772	0.0470209	27.3658	1.25969	1.58351	12.2085	0.0186986	91.1367	0.0395041	2.30471	0.765191	0.301129	0.0173521	0.0367976	0.0372124	7.96307
Proteobacteria|Gammaproteobacteria|Enterobacteriales|Enterobacteriaceae|Escherichia/Shigella|Otu0579	0	0	0	0	0	0	0	0	0	0	0	0	0	0	0	0	0	0	0	0	0	0	0	0	0	0	0	0.00272383	0	0	0	0	0	0	0	0
Proteobacteria|Gammaproteobacteria|Enterobacteriales|Enterobacteriaceae|Proteus	0	0	0	0	0	0	0	0	0	0	0	0	0	0	0	0	0	0	0	0	0	0	0	0.391473	0	0	0	0	0	0	0	0	0	0	0	0
Proteobacteria|Gammaproteobacteria|Enterobacteriales|Enterobacteriaceae|Proteus|Otu0170	0	0	0	0	0	0	0	0	0	0	0	0	0	0	0	0	0	0	0	0	0	0	0	0.391473	0	0	0	0	0	0	0	0	0	0	0	0
Proteobacteria|Gammaproteobacteria|Enterobacteriales|Enterobacteriaceae|Providencia	0.080266	0	0	0	0	0	0	0	0	0	0	0	0	0	0	0	0	0	0	0	0	0	0	0.00387597	0.134073	0	0	0	0	0	0	0	0	0	0	0
Proteobacteria|Gammaproteobacteria|Enterobacteriales|Enterobacteriaceae|Providencia|Otu0219	0.080266	0	0	0	0	0	0	0	0	0	0	0	0	0	0	0	0	0	0	0	0	0	0	0.00387597	0.134073	0	0	0	0	0	0	0	0	0	0	0
Proteobacteria|Gammaproteobacteria|Gammaproteobacteria_unclassified	0	0	0	0	0	0	0	0	0	0	0	0	0	0	0	0	0	0	0	0	0	0	0.070922	0	0	0	0	0	0	0	0	0	0	0	0	0
Proteobacteria|Gammaproteobacteria|Gammaproteobacteria_unclassified|Gammaproteobacteria_unclassified	0	0	0	0	0	0	0	0	0	0	0	0	0	0	0	0	0	0	0	0	0	0	0.070922	0	0	0	0	0	0	0	0	0	0	0	0	0
Proteobacteria|Gammaproteobacteria|Gammaproteobacteria_unclassified|Gammaproteobacteria_unclassified|Gammaproteobacteria_unclassified	0	0	0	0	0	0	0	0	0	0	0	0	0	0	0	0	0	0	0	0	0	0	0.070922	0	0	0	0	0	0	0	0	0	0	0	0	0
Proteobacteria|Gammaproteobacteria|Gammaproteobacteria_unclassified|Gammaproteobacteria_unclassified|Gammaproteobacteria_unclassified|Otu0545	0	0	0	0	0	0	0	0	0	0	0	0	0	0	0	0	0	0	0	0	0	0	0.0101317	0	0	0	0	0	0	0	0	0	0	0	0	0
Proteobacteria|Gammaproteobacteria|Gammaproteobacteria_unclassified|Gammaproteobacteria_unclassified|Gammaproteobacteria_unclassified|Otu0546	0	0	0	0	0	0	0	0	0	0	0	0	0	0	0	0	0	0	0	0	0	0	0.0101317	0	0	0	0	0	0	0	0	0	0	0	0	0
Proteobacteria|Gammaproteobacteria|Gammaproteobacteria_unclassified|Gammaproteobacteria_unclassified|Gammaproteobacteria_unclassified|Otu0547	0	0	0	0	0	0	0	0	0	0	0	0	0	0	0	0	0	0	0	0	0	0	0.0101317	0	0	0	0	0	0	0	0	0	0	0	0	0
Proteobacteria|Gammaproteobacteria|Gammaproteobacteria_unclassified|Gammaproteobacteria_unclassified|Gammaproteobacteria_unclassified|Otu0555	0	0	0	0	0	0	0	0	0	0	0	0	0	0	0	0	0	0	0	0	0	0	0.0101317	0	0	0	0	0	0	0	0	0	0	0	0	0
Proteobacteria|Gammaproteobacteria|Gammaproteobacteria_unclassified|Gammaproteobacteria_unclassified|Gammaproteobacteria_unclassified|Otu0557	0	0	0	0	0	0	0	0	0	0	0	0	0	0	0	0	0	0	0	0	0	0	0.0101317	0	0	0	0	0	0	0	0	0	0	0	0	0
Proteobacteria|Gammaproteobacteria|Gammaproteobacteria_unclassified|Gammaproteobacteria_unclassified|Gammaproteobacteria_unclassified|Otu0558	0	0	0	0	0	0	0	0	0	0	0	0	0	0	0	0	0	0	0	0	0	0	0.0101317	0	0	0	0	0	0	0	0	0	0	0	0	0
Proteobacteria|Gammaproteobacteria|Gammaproteobacteria_unclassified|Gammaproteobacteria_unclassified|Gammaproteobacteria_unclassified|Otu0562	0	0	0	0	0	0	0	0	0	0	0	0	0	0	0	0	0	0	0	0	0	0	0.0101317	0	0	0	0	0	0	0	0	0	0	0	0	0
Proteobacteria|Gammaproteobacteria|Legionellales	0	0	0	0	0	0	0	0	0	0	0	0	0	0	0	0	0	0	0	0	0	0	0	0	0	0	0	0	0.00911632	0	0	0	0	0	0	0
Proteobacteria|Gammaproteobacteria|Legionellales|Legionellales_unclassified	0	0	0	0	0	0	0	0	0	0	0	0	0	0	0	0	0	0	0	0	0	0	0	0	0	0	0	0	0.00911632	0	0	0	0	0	0	0
Proteobacteria|Gammaproteobacteria|Legionellales|Legionellales_unclassified|Legionellales_unclassified	0	0	0	0	0	0	0	0	0	0	0	0	0	0	0	0	0	0	0	0	0	0	0	0	0	0	0	0	0.00911632	0	0	0	0	0	0	0
Proteobacteria|Gammaproteobacteria|Legionellales|Legionellales_unclassified|Legionellales_unclassified|Otu0450	0	0	0	0	0	0	0	0	0	0	0	0	0	0	0	0	0	0	0	0	0	0	0	0	0	0	0	0	0.00911632	0	0	0	0	0	0	0
Proteobacteria|Gammaproteobacteria|Oceanospirillales	0	0.0162251	0	0	0	0	0	0	0	0	0.0503271	11.7823	0	1.20486	0.0128999	0	6.38641	0	0	0.022168	7.37407	0	0	0	0	0	0	0.0653719	0.00303878	0.0422238	0	0	0	0	0	0
Proteobacteria|Gammaproteobacteria|Oceanospirillales|Alcanivoracaceae	0	0	0	0	0	0	0	0	0	0	0	0	0	0	0	0	0	0	0	0	7.37407	0	0	0	0	0	0	0	0	0	0	0	0	0	0	0
Proteobacteria|Gammaproteobacteria|Oceanospirillales|Alcanivoracaceae|Alcanivorax	0	0	0	0	0	0	0	0	0	0	0	0	0	0	0	0	0	0	0	0	7.37407	0	0	0	0	0	0	0	0	0	0	0	0	0	0	0
Proteobacteria|Gammaproteobacteria|Oceanospirillales|Alcanivoracaceae|Alcanivorax|Otu0081	0	0	0	0	0	0	0	0	0	0	0	0	0	0	0	0	0	0	0	0	7.37407	0	0	0	0	0	0	0	0	0	0	0	0	0	0	0
Proteobacteria|Gammaproteobacteria|Oceanospirillales|Halomonadaceae	0	0.0162251	0	0	0	0	0	0	0	0	0.0503271	11.7823	0	1.20486	0.0128999	0	6.38641	0	0	0.022168	0	0	0	0	0	0	0	0.0653719	0.00303878	0.0422238	0	0	0	0	0	0
Proteobacteria|Gammaproteobacteria|Oceanospirillales|Halomonadaceae|Halomonas	0	0.0162251	0	0	0	0	0	0	0	0	0.0503271	11.7823	0	1.20486	0.0128999	0	6.38641	0	0	0.022168	0	0	0	0	0	0	0	0.0653719	0.00303878	0.0422238	0	0	0	0	0	0
Proteobacteria|Gammaproteobacteria|Oceanospirillales|Halomonadaceae|Halomonas|Otu0023	0	0.0162251	0	0	0	0	0	0	0	0	0.0503271	11.7823	0	1.20486	0.0128999	0	6.38641	0	0	0.022168	0	0	0	0	0	0	0	0.0653719	0.00303877	0.0422238	0	0	0	0	0	0
Proteobacteria|Gammaproteobacteria|Pasteurellales	0.0687994	0	0.023649	0	0	0	0.03125	0	0	0	0	0.0820283	0	0.0587738	0.0902993	0.0139978	0.00768521	0.37594	0.0810154	0.0443361	0	0.288843	0	0.209302	0.0108707	0.0287936	0	0.25604	0.306916	0.914849	0.060015	0.0501882	0.399098	0.82006	10.3214	1.15337
Proteobacteria|Gammaproteobacteria|Pasteurellales|Pasteurellaceae	0.0687994	0	0.023649	0	0	0	0.03125	0	0	0	0	0.0820283	0	0.0587738	0.0902993	0.0139978	0.00768521	0.37594	0.0810154	0.0443361	0	0.288843	0	0.209302	0.0108707	0.0287936	0	0.25604	0.306916	0.914849	0.060015	0.0501882	0.399098	0.82006	10.3214	1.15337
Proteobacteria|Gammaproteobacteria|Pasteurellales|Pasteurellaceae|Pasteurellaceae_unclassified	0.0687994	0	0.023649	0	0	0	0.03125	0	0	0	0	0.0820283	0	0.0587738	0.0902993	0.0139978	0.00768521	0.37594	0.0810154	0.0443361	0	0.288843	0	0.209302	0.0108707	0.0287936	0	0.25604	0.306916	0.914849	0.060015	0.0501882	0.399098	0.82006	10.3214	1.15337
Proteobacteria|Gammaproteobacteria|Pasteurellales|Pasteurellaceae|Pasteurellaceae_unclassified|Otu0022	0.0573329	0	0	0	0	0	0.03125	0	0	0	0	0	0	0.0587738	0.0902993	0.0139978	0.00768521	0	0.0810154	0.0443361	0	0.228387	0	0.0348837	0	0.0287936	0	0.193392	0.237024	0.914849	0.0300075	0.0501882	0.389182	0.80429	8.24763	1.05178
Proteobacteria|Gammaproteobacteria|Pasteurellales|Pasteurellaceae|Pasteurellaceae_unclassified|Otu0059	0.0114666	0	0.023649	0	0	0	0	0	0	0	0	0.0820283	0	0	0	0	0	0.37594	0	0	0	0.0604554	0	0.174419	0.0108707	0	0	0.0626481	0.0698918	0	0.0300075	0	0.00991547	0.0157704	2.07375	0.101593
Proteobacteria|Gammaproteobacteria|Pseudomonadales	9.63192	0.17384	4.50514	0.741046	4.01701	0.0568861	1.75	0.394564	11.4396	6.02438	0.35229	0	0.0472099	0.257136	0.206398	0.0139978	0.491854	3.38346	1.93087	10.3746	11.0957	0.658292	0.273556	0.00775194	5.77237	4.31903	0.211917	0.705472	0.34642	2.06897	1.96549	0.0250941	0	0.0157704	2.00609	1.95715
Proteobacteria|Gammaproteobacteria|Pseudomonadales|Moraxellaceae	6.79968	0.17384	3.1808	0.699876	4.01701	0.0227544	0.71875	0.394564	11.4396	3.74009	0.35229	0	0.0125893	0.257136	0.128999	0.0139978	0.491854	3.00752	1.93087	10.3746	7.92799	0.658292	0.172239	0.00775194	5.68178	4.17506	0.0841436	0.702748	0.19752	1.31597	1.95049	0	0	0.00525679	1.90122	0.735052
Proteobacteria|Gammaproteobacteria|Pseudomonadales|Moraxellaceae|Acinetobacter	6.79968	0.0927149	0.023649	0.699876	1.93762	0.0227544	0.5	0.394564	0.128535	3.68091	0.150981	0	0.00944198	0.249789	0.128999	0.0139978	0.261297	3.00752	0.553605	2.54932	7.92799	0.658292	0.172239	0.00775194	5.64916	0.0575871	0.0841436	0.408575	0.19752	1.29486	1.93548	0	0	0.00525679	1.90122	0.735052
Proteobacteria|Gammaproteobacteria|Pseudomonadales|Moraxellaceae|Acinetobacter|Otu0019	3.76104	0.0625826	0.023649	0.658707	1.93762	0.0227544	0.5	0	0.128535	3.60989	0.150981	0	0.00629465	0.249789	0.128999	0.0139978	0.261297	3.00752	0.553605	2.54932	7.92799	0.658292	0.172239	0.00775194	5.55858	0.0575871	0.0841436	0.408575	0.19752	1.17523	1.93548	0	0	0.00525679	1.86062	0.696208
Proteobacteria|Gammaproteobacteria|Pseudomonadales|Moraxellaceae|Acinetobacter|Otu0091	3.03864	0.0301324	0	0.0411692	0	0	0	0.394564	0	0.0710143	0	0	0.00314733	0	0	0	0	0	0	0	0	0	0	0	0	0	0	0	0	0.119634	0	0	0	0	0	0
Proteobacteria|Gammaproteobacteria|Pseudomonadales|Moraxellaceae|Acinetobacter|Otu0240	0	0	0	0	0	0	0	0	0	0	0	0	0	0	0	0	0	0	0	0	0	0	0	0	0.0905896	0	0	0	0	0	0	0	0	0	0.0405954	0
Proteobacteria|Gammaproteobacteria|Pseudomonadales|Moraxellaceae|Acinetobacter|Otu0316	0	0	0	0	0	0	0	0	0	0	0	0	0	0	0	0	0	0	0	0	0	0	0	0	0	0	0	0	0	0	0	0	0	0	0	0.0388442
Proteobacteria|Gammaproteobacteria|Pseudomonadales|Moraxellaceae|Enhydrobacter	0	0.0811256	3.15715	0	2.0794	0	0.21875	0	11.3111	0.0118357	0.201309	0	0.00314733	0.00734673	0	0	0.230556	0	1.37726	7.82532	0	0	0	0	0.0326122	4.11748	0	0.294174	0	0.0211119	0	0	0	0	0	0
Proteobacteria|Gammaproteobacteria|Pseudomonadales|Moraxellaceae|Enhydrobacter|Otu0036	0	0.0811256	3.15715	0	2.0794	0	0.21875	0	11.3111	0.0118357	0.201309	0	0.00314733	0.00734673	0	0	0.230556	0	1.37726	7.82532	0	0	0	0	0.0326122	4.11748	0	0.294174	0	0.0211119	0	0	0	0	0	0
Proteobacteria|Gammaproteobacteria|Pseudomonadales|Moraxellaceae|Perlucidibaca	0	0	0	0	0	0	0	0	0	0.0473429	0	0	0	0	0	0	0	0	0	0	0	0	0	0	0	0	0	0	0	0	0	0	0	0	0	0
Proteobacteria|Gammaproteobacteria|Pseudomonadales|Moraxellaceae|Perlucidibaca|Otu0414	0	0	0	0	0	0	0	0	0	0.0473429	0	0	0	0	0	0	0	0	0	0	0	0	0	0	0	0	0	0	0	0	0	0	0	0	0	0
Proteobacteria|Gammaproteobacteria|Pseudomonadales|Moraxellaceae|Psychrobacter	0	0	0	0	0	0	0	0	0	0	0	0	0	0	0	0	0	0	0	0	0	0	0	0	0	0	0	0	0	0	0.0150038	0	0	0	0	0
Proteobacteria|Gammaproteobacteria|Pseudomonadales|Moraxellaceae|Psychrobacter|Otu0602	0	0	0	0	0	0	0	0	0	0	0	0	0	0	0	0	0	0	0	0	0	0	0	0	0	0	0	0	0	0	0.0150038	0	0	0	0	0
Proteobacteria|Gammaproteobacteria|Pseudomonadales|Pseudomonadaceae	2.83224	0	1.32435	0.0411692	0	0.0341316	1.03125	0	0	2.28429	0	0	0.0346206	0	0.0773994	0	0	0.37594	0	0	3.16773	0	0.101317	0	0.0905896	0.143968	0.127774	0.00272383	0.1489	0.752991	0.0150038	0.0250941	0	0.0105136	0.104871	1.2221
Proteobacteria|Gammaproteobacteria|Pseudomonadales|Pseudomonadaceae|Pseudomonas	2.83224	0	1.32435	0.0411692	0	0.0341316	1.03125	0	0	2.28429	0	0	0.0346206	0	0.0773994	0	0	0.37594	0	0	3.16773	0	0.101317	0	0.0905896	0.143968	0.127774	0.00272383	0.1489	0.752991	0.0150038	0.0250941	0	0.0105136	0.104871	1.2221
Proteobacteria|Gammaproteobacteria|Pseudomonadales|Pseudomonadaceae|Pseudomonas|Otu0043	2.83224	0	1.3007	0.0411692	0	0.0341316	0.21875	0	0	0.0118357	0	0	0	0	0.0515996	0	0	0	0	0	3.16773	0	0.0405268	0	0.0543537	0.115174	0.127774	0.00272383	0.1489	0.752991	0.0150038	0	0	0.0105136	0.101488	1.06672
Proteobacteria|Gammaproteobacteria|Pseudomonadales|Pseudomonadaceae|Pseudomonas|Otu0121	0	0	0	0	0	0	0.78125	0	0	1.91739	0	0	0.0314733	0	0.0257998	0	0	0	0	0	0	0	0	0	0.0326122	0	0	0	0	0	0	0	0	0	0	0
Proteobacteria|Gammaproteobacteria|Pseudomonadales|Pseudomonadaceae|Pseudomonas|Otu0174	0	0	0.0118245	0	0	0	0.03125	0	0	0.355072	0	0	0.00314733	0	0	0	0	0.37594	0	0	0	0	0.0607903	0	0	0	0	0	0	0	0	0	0	0	0.00338295	0.155377
Proteobacteria|Gammaproteobacteria|Pseudomonadales|Pseudomonadaceae|Pseudomonas|Otu0478	0	0	0	0	0	0	0	0	0	0	0	0	0	0	0	0	0	0	0	0	0	0	0	0	0	0.0287936	0	0	0	0	0	0.0250941	0	0	0	0
Proteobacteria|Gammaproteobacteria|Pseudomonadales|Pseudomonadaceae|Pseudomonas|Otu0548	0	0	0.0118245	0	0	0	0	0	0	0	0	0	0	0	0	0	0	0	0	0	0	0	0	0	0	0	0	0	0	0	0	0	0	0	0	0
Proteobacteria|Gammaproteobacteria|Pseudomonadales|Pseudomonadaceae|Pseudomonas|Otu0618	0	0	0	0	0	0	0	0	0	0	0	0	0	0	0	0	0	0	0	0	0	0	0	0	0.00362358	0	0	0	0	0	0	0	0	0	0	0
Proteobacteria|Gammaproteobacteria|Xanthomonadales	9.05859	0.113576	4.26865	0	0.047259	0.00568861	0.4375	0.394564	0	0.118357	7.85103	4.19836	0.308438	0.227749	0.0902993	0	0.491854	0	2.70051	0.022168	0	0.0268691	0.162107	0	0.753705	4.86611	0	0.811702	0.0243102	0.510204	1.53038	0	0.118986	0	0.751015	1.73006
Proteobacteria|Gammaproteobacteria|Xanthomonadales|Xanthomonadaceae	9.05859	0.113576	4.26865	0	0.047259	0.00568861	0.4375	0.394564	0	0.118357	7.85103	4.19836	0.308438	0.227749	0.0902993	0	0.491854	0	2.70051	0.022168	0	0.0268691	0.162107	0	0.753705	4.86611	0	0.811702	0.0243102	0.510204	1.53038	0	0.118986	0	0.751015	1.73006
Proteobacteria|Gammaproteobacteria|Xanthomonadales|Xanthomonadaceae|Ignatzschineria	0.0114666	0	0	0	0	0	0	0	0	0	0	0	0	0	0	0	0	0	0	0	0	0	0	0	0	0	0	0	0	0	0	0	0	0	0	0
Proteobacteria|Gammaproteobacteria|Xanthomonadales|Xanthomonadaceae|Ignatzschineria|Otu0525	0.0114666	0	0	0	0	0	0	0	0	0	0	0	0	0	0	0	0	0	0	0	0	0	0	0	0	0	0	0	0	0	0	0	0	0	0	0
Proteobacteria|Gammaproteobacteria|Xanthomonadales|Xanthomonadaceae|Lysobacter	0	0	0	0	0	0	0	0	0	0	7.34776	0	0	0	0	0	0	0	0	0	0	0	0	0	0.409465	0	0	0	0	0	1.53038	0	0	0	0	0
Proteobacteria|Gammaproteobacteria|Xanthomonadales|Xanthomonadaceae|Lysobacter|Otu0117	0	0	0	0	0	0	0	0	0	0	0	0	0	0	0	0	0	0	0	0	0	0	0	0	0.409465	0	0	0	0	0	1.53038	0	0	0	0	0
Proteobacteria|Gammaproteobacteria|Xanthomonadales|Xanthomonadaceae|Lysobacter|Otu0144	0	0	0	0	0	0	0	0	0	0	7.34776	0	0	0	0	0	0	0	0	0	0	0	0	0	0	0	0	0	0	0	0	0	0	0	0	0
Proteobacteria|Gammaproteobacteria|Xanthomonadales|Xanthomonadaceae|Pseudoxanthomonas	0	0	0	0	0	0	0	0.394564	0	0	0	0	0	0	0	0	0	0	0	0	0	0	0	0	0	0	0	0	0.00911632	0.165376	0	0	0	0	0	0
Proteobacteria|Gammaproteobacteria|Xanthomonadales|Xanthomonadaceae|Pseudoxanthomonas|Otu0205	0	0	0	0	0	0	0	0.394564	0	0	0	0	0	0	0	0	0	0	0	0	0	0	0	0	0	0	0	0	0.00911632	0.165376	0	0	0	0	0	0
Proteobacteria|Gammaproteobacteria|Xanthomonadales|Xanthomonadaceae|Stenotrophomonas	3.82984	0.00231787	0	0	0	0.00568861	0	0	0	0.0710143	0	0	0	0	0.0386997	0	0	0	0	0	0	0	0.131712	0	0.0217415	0.0575871	0	0	0.0151939	0.137227	0	0	0	0	0.656292	0.182269
Proteobacteria|Gammaproteobacteria|Xanthomonadales|Xanthomonadaceae|Stenotrophomonas|Otu0063	3.82984	0.00231787	0	0	0	0.00568861	0	0	0	0.0710143	0	0	0	0	0.0386997	0	0	0	0	0	0	0	0.131712	0	0.0217415	0.0575871	0	0	0.0151939	0.137227	0	0	0	0	0.656292	0.182269
Proteobacteria|Gammaproteobacteria|Xanthomonadales|Xanthomonadaceae|Wohlfahrtiimonas	5.03383	0	0	0	0	0	0	0	0	0	0	0	0	0	0	0	0	0	0	0	0	0	0	0	0	0	0	0	0	0	0	0	0	0	0	0.00298802
Proteobacteria|Gammaproteobacteria|Xanthomonadales|Xanthomonadaceae|Wohlfahrtiimonas|Otu0079	5.03383	0	0	0	0	0	0	0	0	0	0	0	0	0	0	0	0	0	0	0	0	0	0	0	0	0	0	0	0	0	0	0	0	0	0	0.00298802
Proteobacteria|Gammaproteobacteria|Xanthomonadales|Xanthomonadaceae|Xanthomonadaceae_unclassified	0	0	0	0	0	0	0	0	0	0	0	4.19836	0.0409152	0	0	0	0.491854	0	0	0	0	0	0	0	0	0	0	0.138915	0	0	0	0	0	0	0	0
Proteobacteria|Gammaproteobacteria|Xanthomonadales|Xanthomonadaceae|Xanthomonadaceae_unclassified|Otu0064	0	0	0	0	0	0	0	0	0	0	0	4.19836	0	0	0	0	0.491854	0	0	0	0	0	0	0	0	0	0	0	0	0	0	0	0	0	0	0
Proteobacteria|Gammaproteobacteria|Xanthomonadales|Xanthomonadaceae|Xanthomonadaceae_unclassified|Otu0199	0	0	0	0	0	0	0	0	0	0	0	0	0.0409152	0	0	0	0	0	0	0	0	0	0	0	0	0	0	0.138915	0	0	0	0	0	0	0	0
Proteobacteria|Gammaproteobacteria|Xanthomonadales|Xanthomonadaceae|Xanthomonas	0.183465	0.111258	4.26865	0	0.047259	0	0.4375	0	0	0.0473429	0.503271	0	0.267523	0.227749	0.0515996	0	0	0	2.70051	0.022168	0	0.0268691	0.0303951	0	0.322499	4.80852	0	0.672786	0	0.2076	0	0	0.118986	0	0.0947226	1.54481
Proteobacteria|Gammaproteobacteria|Xanthomonadales|Xanthomonadaceae|Xanthomonas|Otu0029	0.183465	0.111258	4.26865	0	0.047259	0	0.4375	0	0	0.0473429	0.503271	0	0.267523	0.227749	0.0515996	0	0	0	2.70051	0.022168	0	0.0268691	0.0303951	0	0.322499	4.80852	0	0.672786	0	0.2076	0	0	0.118986	0	0.0947226	1.54481
Proteobacteria|Proteobacteria_unclassified	0	0	0	0	0	0	0	0	0	0	0	0	0	0	0	0	0	0	0	0	0	0	0	0	0	0	0	0	0	0	0.24006	0	0	0	0	0
Proteobacteria|Proteobacteria_unclassified|Proteobacteria_unclassified	0	0	0	0	0	0	0	0	0	0	0	0	0	0	0	0	0	0	0	0	0	0	0	0	0	0	0	0	0	0	0.24006	0	0	0	0	0
Proteobacteria|Proteobacteria_unclassified|Proteobacteria_unclassified|Proteobacteria_unclassified	0	0	0	0	0	0	0	0	0	0	0	0	0	0	0	0	0	0	0	0	0	0	0	0	0	0	0	0	0	0	0.24006	0	0	0	0	0
Proteobacteria|Proteobacteria_unclassified|Proteobacteria_unclassified|Proteobacteria_unclassified|Proteobacteria_unclassified	0	0	0	0	0	0	0	0	0	0	0	0	0	0	0	0	0	0	0	0	0	0	0	0	0	0	0	0	0	0	0.24006	0	0	0	0	0
Proteobacteria|Proteobacteria_unclassified|Proteobacteria_unclassified|Proteobacteria_unclassified|Proteobacteria_unclassified|Otu0306	0	0	0	0	0	0	0	0	0	0	0	0	0	0	0	0	0	0	0	0	0	0	0	0	0	0	0	0	0	0	0.24006	0	0	0	0	0
SR1	0	0.00463575	0	0	0	0	0	0	0	0	0	0	0	0.323256	0	0	0	0	0.0270051	0.0443361	0	0	0	0	0	0	0	0	0.0212714	0	0	0	0	0.362719	0.121786	0
SR1|SR1_unclassified	0	0.00463575	0	0	0	0	0	0	0	0	0	0	0	0.323256	0	0	0	0	0.0270051	0.0443361	0	0	0	0	0	0	0	0	0.0212714	0	0	0	0	0.362719	0.121786	0
SR1|SR1_unclassified|SR1_unclassified	0	0.00463575	0	0	0	0	0	0	0	0	0	0	0	0.323256	0	0	0	0	0.0270051	0.0443361	0	0	0	0	0	0	0	0	0.0212714	0	0	0	0	0.362719	0.121786	0
SR1|SR1_unclassified|SR1_unclassified|SR1_unclassified	0	0.00463575	0	0	0	0	0	0	0	0	0	0	0	0.323256	0	0	0	0	0.0270051	0.0443361	0	0	0	0	0	0	0	0	0.0212714	0	0	0	0	0.362719	0.121786	0
SR1|SR1_unclassified|SR1_unclassified|SR1_unclassified|SR1_unclassified	0	0.00463575	0	0	0	0	0	0	0	0	0	0	0	0.323256	0	0	0	0	0.0270051	0.0443361	0	0	0	0	0	0	0	0	0.0212714	0	0	0	0	0.362719	0.121786	0
SR1|SR1_unclassified|SR1_unclassified|SR1_unclassified|SR1_unclassified|Otu0158	0	0	0	0	0	0	0	0	0	0	0	0	0	0.0293869	0	0	0	0	0.0270051	0	0	0	0	0	0	0	0	0	0.0212714	0	0	0	0	0.357462	0.121786	0
SR1|SR1_unclassified|SR1_unclassified|SR1_unclassified|SR1_unclassified|Otu0182	0	0.00463575	0	0	0	0	0	0	0	0	0	0	0	0.293869	0	0	0	0	0	0.0443361	0	0	0	0	0	0	0	0	0	0	0	0	0	0.00525679	0	0
Synergistetes	0	0.00231787	0	0	0	0	0	0	0	0.0591786	0	0	0	0	0	0	0	0	0	0.11084	0	0	0	0	0	0	0	0	0	0	0	0	0	0	0	0
Synergistetes|Synergistia	0	0.00231787	0	0	0	0	0	0	0	0.0591786	0	0	0	0	0	0	0	0	0	0.11084	0	0	0	0	0	0	0	0	0	0	0	0	0	0	0	0
Synergistetes|Synergistia|Synergistales	0	0.00231787	0	0	0	0	0	0	0	0.0591786	0	0	0	0	0	0	0	0	0	0.11084	0	0	0	0	0	0	0	0	0	0	0	0	0	0	0	0
Synergistetes|Synergistia|Synergistales|Synergistaceae	0	0.00231787	0	0	0	0	0	0	0	0.0591786	0	0	0	0	0	0	0	0	0	0.11084	0	0	0	0	0	0	0	0	0	0	0	0	0	0	0	0
Synergistetes|Synergistia|Synergistales|Synergistaceae|Cloacibacillus	0	0.00231787	0	0	0	0	0	0	0	0.0591786	0	0	0	0	0	0	0	0	0	0.11084	0	0	0	0	0	0	0	0	0	0	0	0	0	0	0	0
Synergistetes|Synergistia|Synergistales|Synergistaceae|Cloacibacillus|Otu0379	0	0.00231787	0	0	0	0	0	0	0	0	0	0	0	0	0	0	0	0	0	0.11084	0	0	0	0	0	0	0	0	0	0	0	0	0	0	0	0
Synergistetes|Synergistia|Synergistales|Synergistaceae|Cloacibacillus|Otu0397	0	0	0	0	0	0	0	0	0	0.0591786	0	0	0	0	0	0	0	0	0	0	0	0	0	0	0	0	0	0	0	0	0	0	0	0	0	0
Verrucomicrobia	0.0114666	0	0	0	0	0	0	0	0	0.0118357	0.0503271	0	0	0.040407	0	0	0	0	0	0	0	0	0	0	0	0.0287936	0	0	0	0	0.0150038	0	0	0.0946223	0	0
Verrucomicrobia|Verrucomicrobiae	0.0114666	0	0	0	0	0	0	0	0	0.0118357	0.0503271	0	0	0.040407	0	0	0	0	0	0	0	0	0	0	0	0.0287936	0	0	0	0	0.0150038	0	0	0.0946223	0	0
Verrucomicrobia|Verrucomicrobiae|Verrucomicrobiales	0.0114666	0	0	0	0	0	0	0	0	0.0118357	0.0503271	0	0	0.040407	0	0	0	0	0	0	0	0	0	0	0	0.0287936	0	0	0	0	0.0150038	0	0	0.0946223	0	0
Verrucomicrobia|Verrucomicrobiae|Verrucomicrobiales|Verrucomicrobiaceae	0.0114666	0	0	0	0	0	0	0	0	0.0118357	0.0503271	0	0	0.040407	0	0	0	0	0	0	0	0	0	0	0	0.0287936	0	0	0	0	0.0150038	0	0	0.0946223	0	0
Verrucomicrobia|Verrucomicrobiae|Verrucomicrobiales|Verrucomicrobiaceae|Akkermansia	0.0114666	0	0	0	0	0	0	0	0	0.0118357	0.0503271	0	0	0.040407	0	0	0	0	0	0	0	0	0	0	0	0.0287936	0	0	0	0	0.0150038	0	0	0.0946223	0	0
Verrucomicrobia|Verrucomicrobiae|Verrucomicrobiales|Verrucomicrobiaceae|Akkermansia|Otu0245	0.0114666	0	0	0	0	0	0	0	0	0.0118357	0.0503271	0	0	0.040407	0	0	0	0	0	0	0	0	0	0	0	0.0287936	0	0	0	0	0.0150038	0	0	0.0946223	0	0

## Sheet: Figure 2 Colour codes
					Colour codes for Figure 2C.												Colour codes for Figure 2D.

## Sheet: LEfSe1
Microbial taxa	Group	LDA Score	P-value		Comparison among FD, GU and GC
Actinobacteria.Actinobacteria.Actinomycetales.Micrococcaceae.Rothia.Otu0131	GC	3.49732	0.0152912		61 microbial taxa were enriched across the three groups
Actinobacteria.Actinobacteria.Bifidobacteriales	GC	3.58123	0.0321484
Actinobacteria.Actinobacteria.Bifidobacteriales.Bifidobacteriaceae	GC	3.57474	0.0321484
Actinobacteria.Actinobacteria.Bifidobacteriales.Bifidobacteriaceae.Bifidobacterium	GC	3.58332	0.0321484
Actinobacteria.Actinobacteria.Bifidobacteriales.Bifidobacteriaceae.Bifidobacterium.Otu0186	GC	3.59232	0.0321484
Bacteria_unclassified	GC	3.16901	0.00568647
Bacteria_unclassified.Bacteria_unclassified	GC	3.17296	0.00568647
Bacteria_unclassified.Bacteria_unclassified.Bacteria_unclassified	GC	3.16817	0.00568647
Bacteria_unclassified.Bacteria_unclassified.Bacteria_unclassified.Bacteria_unclassified	GC	3.17	0.00568647
Bacteria_unclassified.Bacteria_unclassified.Bacteria_unclassified.Bacteria_unclassified.Bacteria_unclassified	GC	3.17654	0.00568647
Bacteria_unclassified.Bacteria_unclassified.Bacteria_unclassified.Bacteria_unclassified.Bacteria_unclassified.Otu0102	GC	3.33208	0.0157355
Bacteroidetes.Bacteroidia.Bacteroidales.Prevotellaceae	GU	4.9052	0.0399023
Bacteroidetes.Bacteroidia.Bacteroidales.Prevotellaceae.Prevotella.Otu0013	GC	4.29769	0.0497245
Firmicutes	GC	5.16643	0.0232021
Firmicutes.Bacilli.Bacillales	FD	4.3575	0.0461004
Firmicutes.Bacilli.Bacillales.Bacillaceae_1	GU	3.47137	0.00229674
Firmicutes.Bacilli.Bacillales.Bacillaceae_1.Bacillus	GU	3.49875	0.00153167
Firmicutes.Bacilli.Bacillales.Bacillaceae_1.Bacillus.Otu0046	GU	3.50984	0.000666391
Firmicutes.Bacilli.Bacillales.Paenibacillaceae_1	GC	3.252	0.0101278
Firmicutes.Bacilli.Bacillales.Paenibacillaceae_1.Brevibacillus	GC	3.31081	0.00561174
Firmicutes.Bacilli.Bacillales.Paenibacillaceae_2	GU	3.53825	0.00223326
Firmicutes.Bacilli.Bacillales.Paenibacillaceae_2.Aneurinibacillus	GU	3.51712	0.00223326
Firmicutes.Bacilli.Bacillales.Paenibacillaceae_2.Aneurinibacillus.Otu0038	GU	3.51332	0.00223326
Firmicutes.Bacilli.Bacillales.Staphylococcaceae	GU	3.46532	0.0274522
Firmicutes.Bacilli.Bacillales.Staphylococcaceae.Staphylococcus	GU	3.41321	0.0341711
Firmicutes.Bacilli.Bacillales.Staphylococcaceae.Staphylococcus.Otu0045	GU	3.49562	0.0341711
Firmicutes.Bacilli.Lactobacillales	GU	5.07011	0.0430004
Firmicutes.Bacilli.Lactobacillales.Lactobacillaceae.Lactobacillus.Otu0034	GC	3.6473	0.0137619
Firmicutes.Bacilli.Lactobacillales.Streptococcaceae	GU	5.04433	0.00556064
Firmicutes.Bacilli.Lactobacillales.Streptococcaceae.Lactococcus	GU	5.1512	0.000368703
Firmicutes.Bacilli.Lactobacillales.Streptococcaceae.Lactococcus.Otu0002	GU	5.15016	0.000368703
Firmicutes.Bacilli.Lactobacillales.Streptococcaceae.Streptococcus.Otu0113	GU	3.59306	0.0293324
Firmicutes.Clostridia.Clostridiales.Lachnospiraceae.Coprococcus.Otu0294	GC	3.96034	0.0252601
Firmicutes.Clostridia.Clostridiales.Lachnospiraceae.Lachnospiraceae_unclassified.Otu0247	GC	4.36537	0.00807871
Firmicutes.Clostridia.Clostridiales.Ruminococcaceae.Flavonifractor	GC	4.11623	0.0438694
Firmicutes.Clostridia.Clostridiales.Ruminococcaceae.Ruminococcus.Otu0188	FD	3.73475	0.0318502
Firmicutes.Negativicutes.Selenomonadales.Veillonellaceae	GC	4.73299	0.049109
Fusobacteria.Fusobacteriia.Fusobacteriales.Fusobacteriaceae.Fusobacterium.Otu0087	GC	4.03121	0.0254136
Proteobacteria	FD	5.23707	0.0158832
Proteobacteria.Alphaproteobacteria	FD	5.22623	0.0029588
Proteobacteria.Alphaproteobacteria.Caulobacterales.Caulobacteraceae.Brevundimonas.Otu0212	GC	3.98751	0.0286107
Proteobacteria.Alphaproteobacteria.Rhizobiales	FD	4.94604	0.00823964
Proteobacteria.Alphaproteobacteria.Rhizobiales.Bradyrhizobiaceae	FD	4.16711	0.0120079
Proteobacteria.Alphaproteobacteria.Rhizobiales.Bradyrhizobiaceae.Bradyrhizobium	FD	4.16636	0.0120079
Proteobacteria.Alphaproteobacteria.Rhizobiales.Bradyrhizobiaceae.Bradyrhizobium.Otu0020	FD	4.16641	0.0120079
Proteobacteria.Alphaproteobacteria.Rhizobiales.Methylobacteriaceae	FD	4.8572	0.00862705
Proteobacteria.Alphaproteobacteria.Rhizobiales.Methylobacteriaceae.Methylobacterium	FD	4.85712	0.00862705
Proteobacteria.Alphaproteobacteria.Rhizobiales.Methylobacteriaceae.Methylobacterium.Otu0004	FD	4.71982	0.00269862
Proteobacteria.Alphaproteobacteria.Rhizobiales.Methylobacteriaceae.Methylobacterium.Otu0018	GC	3.69749	0.0351851
Proteobacteria.Alphaproteobacteria.Sphingomonadales	FD	4.85867	0.000661288
Proteobacteria.Alphaproteobacteria.Sphingomonadales.Sphingomonadaceae	FD	4.65671	0.00270592
Proteobacteria.Alphaproteobacteria.Sphingomonadales.Sphingomonadaceae.Sphingomonas	FD	4.65454	0.00900791
Proteobacteria.Alphaproteobacteria.Sphingomonadales.Sphingomonadaceae.Sphingomonas.Otu0009	FD	4.63583	0.00900791
Proteobacteria.Alphaproteobacteria.Sphingomonadales.Sphingomonadales_unclassified	FD	4.43399	0.0145214
Proteobacteria.Alphaproteobacteria.Sphingomonadales.Sphingomonadales_unclassified.Sphingomonadales_unclassified	FD	4.43141	0.0145214
Proteobacteria.Alphaproteobacteria.Sphingomonadales.Sphingomonadales_unclassified.Sphingomonadales_unclassified.Otu0012	FD	4.43381	0.0145214
Proteobacteria.Gammaproteobacteria.Pasteurellales	GU	4.16029	0.0272598
Proteobacteria.Gammaproteobacteria.Pasteurellales.Pasteurellaceae	GU	4.16006	0.0272598
Proteobacteria.Gammaproteobacteria.Pasteurellales.Pasteurellaceae.Pasteurellaceae_unclassified	GU	4.19947	0.0272598
Proteobacteria.Gammaproteobacteria.Pasteurellales.Pasteurellaceae.Pasteurellaceae_unclassified.Otu0022	GU	4.10185	0.0197479
Proteobacteria.Gammaproteobacteria.Pasteurellales.Pasteurellaceae.Pasteurellaceae_unclassified.Otu0059	GU	3.69108	0.0236623

## Sheet: LEfSe2
Microbial taxa	Group	LDA Score	P-value		Comparison between FD and GC
Actinobacteria.Actinobacteria.Actinomycetales.Micrococcaceae.Rothia.Otu0131	GC	2.93586	0.00480314		91 microbial taxa were enriched across the two groups
Actinobacteria.Actinobacteria.Actinomycetales.Pseudonocardiaceae.Pseudonocardia.Otu0124	GC	2.56651	0.0209672
Actinobacteria.Actinobacteria.Bifidobacteriales	GC	2.54758	0.0121486
Actinobacteria.Actinobacteria.Bifidobacteriales.Bifidobacteriaceae	GC	2.54242	0.0121486
Actinobacteria.Actinobacteria.Bifidobacteriales.Bifidobacteriaceae.Bifidobacterium	GC	2.54476	0.0121486
Actinobacteria.Actinobacteria.Bifidobacteriales.Bifidobacteriaceae.Bifidobacterium.Otu0186	GC	2.55234	0.0121486
Bacteria_unclassified	GC	3.04266	0.00667742
Bacteria_unclassified.Bacteria_unclassified	GC	3.04186	0.00667742
Bacteria_unclassified.Bacteria_unclassified.Bacteria_unclassified	GC	3.04172	0.00667742
Bacteria_unclassified.Bacteria_unclassified.Bacteria_unclassified.Bacteria_unclassified	GC	3.0414	0.00667742
Bacteria_unclassified.Bacteria_unclassified.Bacteria_unclassified.Bacteria_unclassified.Bacteria_unclassified	GC	3.04111	0.00667742
Bacteria_unclassified.Bacteria_unclassified.Bacteria_unclassified.Bacteria_unclassified.Bacteria_unclassified.Otu0102	GC	2.69319	0.0209672
Bacteroidetes.Bacteroidia.Bacteroidales.Bacteroidaceae.Bacteroides.Otu0161	GC	2.85685	0.0274268
Bacteroidetes.Bacteroidia.Bacteroidales.Prevotellaceae	GC	4.49807	0.0429601
Bacteroidetes.Bacteroidia.Bacteroidales.Prevotellaceae.Prevotella.Otu0013	GC	4.25637	0.0129173
Bacteroidetes.Bacteroidia.Bacteroidales.Prevotellaceae.Prevotella.Otu0094	GC	3.26148	0.0209672
Bacteroidetes.Flavobacteriia.Flavobacteriales.Flavobacteriaceae.Chryseobacterium	FD	3.58776	0.0396464
Firmicutes	GC	5.16219	0.00910805
Firmicutes.Bacilli	GC	4.97837	0.0355579
Firmicutes.Bacilli.Bacillales	FD	4.32014	0.0291245
Firmicutes.Bacilli.Bacillales.Bacillaceae_1	GC	3.02671	0.00275535
Firmicutes.Bacilli.Bacillales.Bacillaceae_1.Bacillus	GC	3.00989	0.00198848
Firmicutes.Bacilli.Bacillales.Bacillaceae_1.Bacillus.Otu0046	GC	2.87422	0.0020771
Firmicutes.Bacilli.Bacillales.Bacillaceae_1.Bacillus.Otu0183	GC	2.95306	0.0209672
Firmicutes.Bacilli.Bacillales.Bacillales_unclassified	GC	2.88591	0.0421408
Firmicutes.Bacilli.Bacillales.Bacillales_unclassified.Bacillales_unclassified	GC	2.8818	0.0421408
Firmicutes.Bacilli.Bacillales.Paenibacillaceae_1	GC	2.69296	0.0421408
Firmicutes.Bacilli.Bacillales.Paenibacillaceae_1.Brevibacillus	GC	2.79033	0.0311394
Firmicutes.Bacilli.Bacillales.Paenibacillaceae_2	GC	3.01676	0.00435237
Firmicutes.Bacilli.Bacillales.Paenibacillaceae_2.Aneurinibacillus	GC	3.01546	0.00435237
Firmicutes.Bacilli.Bacillales.Paenibacillaceae_2.Aneurinibacillus.Otu0038	GC	3.01575	0.00435237
Firmicutes.Bacilli.Bacillales.Staphylococcaceae	GC	3.23796	0.00926665
Firmicutes.Bacilli.Bacillales.Staphylococcaceae.Staphylococcus	GC	3.23321	0.0117108
Firmicutes.Bacilli.Bacillales.Staphylococcaceae.Staphylococcus.Otu0045	GC	3.23079	0.0117108
Firmicutes.Bacilli.Lactobacillales	GC	5.05528	0.0391105
Firmicutes.Bacilli.Lactobacillales.Lactobacillaceae.Lactobacillus.Otu0034	GC	3.6277	0.00787243
Firmicutes.Bacilli.Lactobacillales.Lactobacillaceae.Lactobacillus.Otu0037	GC	3.60901	0.0209672
Firmicutes.Bacilli.Lactobacillales.Streptococcaceae	GC	4.80386	0.00812342
Firmicutes.Bacilli.Lactobacillales.Streptococcaceae.Lactococcus	GC	4.85871	0.00112117
Firmicutes.Bacilli.Lactobacillales.Streptococcaceae.Lactococcus.Otu0002	GC	4.8587	0.00112117
Firmicutes.Bacilli.Lactobacillales.Streptococcaceae.Streptococcus.Otu0113	GC	2.6722	0.00674371
Firmicutes.Clostridia.Clostridiales.Eubacteriaceae	GC	3.41343	0.0209672
Firmicutes.Clostridia.Clostridiales.Lachnospiraceae.Blautia.Otu0147	GC	2.66516	0.0481343
Firmicutes.Clostridia.Clostridiales.Lachnospiraceae.Blautia.Otu0281	GC	2.77476	0.0421408
Firmicutes.Clostridia.Clostridiales.Lachnospiraceae.Clostridium_XlVa.Otu0408	GC	3.29604	0.00674371
Firmicutes.Clostridia.Clostridiales.Lachnospiraceae.Clostridium_XlVb.Otu0210	GC	2.96065	0.0465229
Firmicutes.Clostridia.Clostridiales.Lachnospiraceae.Coprococcus	GC	2.62299	0.0311394
Firmicutes.Clostridia.Clostridiales.Lachnospiraceae.Coprococcus.Otu0294	GC	2.71142	0.00674371
Firmicutes.Clostridia.Clostridiales.Lachnospiraceae.Dorea.Otu0344	GC	3.00643	0.0421408
Firmicutes.Clostridia.Clostridiales.Lachnospiraceae.Lachnospiraceae_unclassified.Otu0247	GC	3.09016	0.00216489
Firmicutes.Clostridia.Clostridiales.Peptostreptococcaceae.Clostridium_XI	GC	3.54331	0.0421408
Firmicutes.Clostridia.Clostridiales.Ruminococcaceae.Flavonifractor	GC	2.67861	0.0191178
Firmicutes.Clostridia.Clostridiales.Ruminococcaceae.Flavonifractor.Otu0263	GC	3.03218	0.0432171
Firmicutes.Clostridia.Clostridiales.Ruminococcaceae.Flavonifractor.Otu0361	GC	3.63801	0.00674371
Firmicutes.Clostridia.Clostridiales.Ruminococcaceae.Oscillibacter.Otu0266	GC	2.85012	0.0020771
Firmicutes.Clostridia.Clostridiales.Ruminococcaceae.Ruminococcus.Otu0188	FD	2.56072	0.0243285
Firmicutes.Clostridia.Clostridiales.Ruminococcaceae.Sporobacter.Otu0300	GC	3.30788	0.0209672
Firmicutes.Negativicutes.Selenomonadales.Veillonellaceae.Dialister.Otu0132	GC	2.88263	0.0209672
Firmicutes.Negativicutes.Selenomonadales.Veillonellaceae.Veillonella	GC	4.38584	0.0490669
Firmicutes.Negativicutes.Selenomonadales.Veillonellaceae.Veillonella.Otu0005	GC	4.37722	0.0288606
Fusobacteria.Fusobacteriia.Fusobacteriales.Fusobacteriaceae.Fusobacterium.Otu0087	GC	3.56397	0.0308158
Fusobacteria.Fusobacteriia.Fusobacteriales.Leptotrichiaceae.Leptotrichia.Otu0042	GC	3.27081	0.0209672
Proteobacteria	FD	5.22659	0.00506931
Proteobacteria.Alphaproteobacteria	FD	5.13902	0.00571551
Proteobacteria.Alphaproteobacteria.Caulobacterales.Caulobacteraceae.Brevundimonas.Otu0212	GC	3.08617	0.00674371
Proteobacteria.Alphaproteobacteria.Rhizobiales	FD	4.8241	0.0239677
Proteobacteria.Alphaproteobacteria.Rhizobiales.Bradyrhizobiaceae	FD	4.16398	0.0239161
Proteobacteria.Alphaproteobacteria.Rhizobiales.Bradyrhizobiaceae.Bradyrhizobium	FD	4.16402	0.0239161
Proteobacteria.Alphaproteobacteria.Rhizobiales.Bradyrhizobiaceae.Bradyrhizobium.Otu0020	FD	4.16402	0.0239161
Proteobacteria.Alphaproteobacteria.Rhizobiales.Methylobacteriaceae	FD	4.70397	0.0239677
Proteobacteria.Alphaproteobacteria.Rhizobiales.Methylobacteriaceae.Methylobacterium	FD	4.70369	0.0239677
Proteobacteria.Alphaproteobacteria.Rhizobiales.Methylobacteriaceae.Methylobacterium.Otu0004	FD	4.61334	0.00723518
Proteobacteria.Alphaproteobacteria.Rhizobiales.Methylobacteriaceae.Methylobacterium.Otu0018	GC	3.70567	0.0108458
Proteobacteria.Alphaproteobacteria.Sphingomonadales	FD	4.85722	0.000459626
Proteobacteria.Alphaproteobacteria.Sphingomonadales.Sphingomonadaceae	FD	4.68454	0.00141367
Proteobacteria.Alphaproteobacteria.Sphingomonadales.Sphingomonadaceae.Sphingomonadaceae_unclassified.Otu0095	FD	3.3613	0.0396464
Proteobacteria.Alphaproteobacteria.Sphingomonadales.Sphingomonadaceae.Sphingomonas	FD	4.666	0.00643509
Proteobacteria.Alphaproteobacteria.Sphingomonadales.Sphingomonadaceae.Sphingomonas.Otu0009	FD	4.64136	0.00643509
Proteobacteria.Alphaproteobacteria.Sphingomonadales.Sphingomonadales_unclassified	FD	4.37302	0.0216432
Proteobacteria.Alphaproteobacteria.Sphingomonadales.Sphingomonadales_unclassified.Sphingomonadales_unclassified	FD	4.37302	0.0216432
Proteobacteria.Alphaproteobacteria.Sphingomonadales.Sphingomonadales_unclassified.Sphingomonadales_unclassified.Otu0012	FD	4.37301	0.0216432
Proteobacteria.Betaproteobacteria.Burkholderiales.Oxalobacteraceae.Oxalobacteraceae_unclassified	FD	2.99975	0.0487756
Proteobacteria.Betaproteobacteria.Burkholderiales.Oxalobacteraceae.Oxalobacteraceae_unclassified.Otu0056	FD	3.03374	0.0487756
Proteobacteria.Betaproteobacteria.Neisseriales	FD	2.94435	0.0489056
Proteobacteria.Betaproteobacteria.Neisseriales.Neisseriaceae	FD	2.90209	0.0489056
Proteobacteria.Gammaproteobacteria.Pasteurellales	GC	3.08557	0.00471043
Proteobacteria.Gammaproteobacteria.Pasteurellales.Pasteurellaceae	GC	3.08557	0.00471043
Proteobacteria.Gammaproteobacteria.Pasteurellales.Pasteurellaceae.Pasteurellaceae_unclassified	GC	3.08557	0.00471043
Proteobacteria.Gammaproteobacteria.Pasteurellales.Pasteurellaceae.Pasteurellaceae_unclassified.Otu0022	GC	3.05513	0.00389359
Proteobacteria.Gammaproteobacteria.Pasteurellales.Pasteurellaceae.Pasteurellaceae_unclassified.Otu0059	GC	2.6044	0.00583023
Proteobacteria.Gammaproteobacteria.Pseudomonadales.Moraxellaceae.Acinetobacter.Otu0091	FD	3.48192	0.0396464

## Sheet: LEfSe3
Microbial taxa	Group	LDA Score	P-value		Comparison between FD and GU
Actinobacteria.Actinobacteria.Actinomycetales.Corynebacteriaceae.Corynebacterium.Otu0412	GU	3.06869	0.0253473		120 microbial taxa were enriched across the two groups
Actinobacteria.Actinobacteria.Solirubrobacterales.Solirubrobacterales_unclassified.Solirubrobacterales_unclassified.Otu0287	GU	2.83986	0.0253473
Armatimonadetes	GU	3.01326	0.0253473
Armatimonadetes.Armatimonadetes_gp5	GU	3.12337	0.0253473
Armatimonadetes.Armatimonadetes_gp5.Armatimonadetes_gp5_unclassified	GU	2.9058	0.0253473
Armatimonadetes.Armatimonadetes_gp5.Armatimonadetes_gp5_unclassified.Armatimonadetes_gp5_unclassified	GU	3.1377	0.0253473
Armatimonadetes.Armatimonadetes_gp5.Armatimonadetes_gp5_unclassified.Armatimonadetes_gp5_unclassified.Armatimonadetes_gp5_unclassified	GU	3.31145	0.0253473
Armatimonadetes.Armatimonadetes_gp5.Armatimonadetes_gp5_unclassified.Armatimonadetes_gp5_unclassified.Armatimonadetes_gp5_unclassified.Otu0148	GU	3.11264	0.0253473
Bacteria_unclassified	GU	2.42217	0.00225814
Bacteria_unclassified.Bacteria_unclassified	GU	2.41351	0.00225814
Bacteria_unclassified.Bacteria_unclassified.Bacteria_unclassified	GU	2.42667	0.00225814
Bacteria_unclassified.Bacteria_unclassified.Bacteria_unclassified.Bacteria_unclassified	GU	2.4441	0.00225814
Bacteria_unclassified.Bacteria_unclassified.Bacteria_unclassified.Bacteria_unclassified.Bacteria_unclassified	GU	2.43675	0.00225814
Bacteria_unclassified.Bacteria_unclassified.Bacteria_unclassified.Bacteria_unclassified.Bacteria_unclassified.Otu0102	GU	2.78202	0.00123664
Bacteria_unclassified.Bacteria_unclassified.Bacteria_unclassified.Bacteria_unclassified.Bacteria_unclassified.Otu0358	GU	2.61484	0.0253473
Bacteria_unclassified.Bacteria_unclassified.Bacteria_unclassified.Bacteria_unclassified.Bacteria_unclassified.Otu0598	GU	2.62436	0.0253473
Bacteroidetes.Bacteroidetes_unclassified.Bacteroidetes_unclassified.Bacteroidetes_unclassified.Bacteroidetes_unclassified.Otu0100	GU	2.86171	0.0253473
Bacteroidetes.Bacteroidetes_unclassified.Bacteroidetes_unclassified.Bacteroidetes_unclassified.Bacteroidetes_unclassified.Otu0453	GU	2.73157	0.0253473
Bacteroidetes.Bacteroidia.Bacteroidales.Bacteroidaceae	FD	3.25536	0.0440146
Bacteroidetes.Bacteroidia.Bacteroidales.Bacteroidaceae.Bacteroides	FD	3.25654	0.0440146
Bacteroidetes.Bacteroidia.Bacteroidales.Bacteroidaceae.Bacteroides.Otu0623	GU	2.74668	0.0253473
Bacteroidetes.Bacteroidia.Bacteroidales.Prevotellaceae.Alloprevotella	GU	3.75578	0.0427367
Bacteroidetes.Bacteroidia.Bacteroidales.Prevotellaceae.Alloprevotella.Otu0070	GU	3.38028	0.0259868
Bacteroidetes.Bacteroidia.Bacteroidales.Prevotellaceae.Prevotella.Otu0006	GU	4.68185	0.0186423
Bacteroidetes.Bacteroidia.Bacteroidales.Prevotellaceae.Prevotella.Otu0032	GU	3.90279	0.0325693
Bacteroidetes.Bacteroidia.Bacteroidales.Prevotellaceae.Prevotella.Otu0094	GU	2.99807	0.0253473
Bacteroidetes.Bacteroidia.Bacteroidales.Prevotellaceae.Prevotella.Otu0309	GU	2.65953	0.0253473
Bacteroidetes.Bacteroidia.Bacteroidales.Prevotellaceae.Prevotella.Otu0461	GU	3.04658	0.0253473
Bacteroidetes.Bacteroidia.Bacteroidales.Prevotellaceae.Prevotellaceae_unclassified.Otu0509	GU	2.77256	0.0253473
Bacteroidetes.Sphingobacteriia.Sphingobacteriales.Chitinophagaceae.Chitinophagaceae_unclassified.Otu0190	GU	2.92005	0.0253473
Bacteroidetes.Sphingobacteriia.Sphingobacteriales.Chitinophagaceae.Hydrotalea	GU	3.04763	0.0253473
Bacteroidetes.Sphingobacteriia.Sphingobacteriales.Chitinophagaceae.Hydrotalea.Otu0167	GU	3.13937	0.0253473
Deinococcus_Thermus.Deinococci.Deinococcales.Deinococcaceae.Deinococcus.Otu0224	GU	2.87779	0.0253473
Firmicutes.Bacilli.Bacillales.Bacillaceae_1	GU	3.43323	0.00225814
Firmicutes.Bacilli.Bacillales.Bacillaceae_1.Bacillus	GU	3.44157	0.00156116
Firmicutes.Bacilli.Bacillales.Bacillaceae_1.Bacillus.Otu0046	GU	3.42055	5.2876e-05
Firmicutes.Bacilli.Bacillales.Paenibacillaceae_1	GU	2.48212	0.00157327
Firmicutes.Bacilli.Bacillales.Paenibacillaceae_1.Brevibacillus	GU	2.49133	0.000675411
Firmicutes.Bacilli.Bacillales.Paenibacillaceae_1.Brevibacillus.Otu0082	GU	2.48477	0.010459
Firmicutes.Bacilli.Bacillales.Paenibacillaceae_1.Brevibacillus.Otu0550	GU	2.84573	0.0253473
Firmicutes.Bacilli.Bacillales.Paenibacillaceae_2	GU	3.49623	0.000675411
Firmicutes.Bacilli.Bacillales.Paenibacillaceae_2.Aneurinibacillus	GU	3.4701	0.000675411
Firmicutes.Bacilli.Bacillales.Paenibacillaceae_2.Aneurinibacillus.Otu0038	GU	3.48316	0.000675411
Firmicutes.Bacilli.Bacillales.Planococcaceae	GU	2.36891	0.00123664
Firmicutes.Bacilli.Bacillales.Planococcaceae.Lysinibacillus	GU	2.19349	0.00123664
Firmicutes.Bacilli.Bacillales.Planococcaceae.Lysinibacillus.Otu0249	GU	2.18588	0.00123664
Firmicutes.Bacilli.Lactobacillales.Lactobacillaceae.Lactobacillus.Otu0037	GU	2.99136	0.0253473
Firmicutes.Bacilli.Lactobacillales.Leuconostocaceae	GU	3.29968	0.0253473
Firmicutes.Bacilli.Lactobacillales.Leuconostocaceae.Leuconostoc	GU	3.31446	0.0253473
Firmicutes.Bacilli.Lactobacillales.Leuconostocaceae.Leuconostoc.Otu0160	GU	3.12413	0.0253473
Firmicutes.Bacilli.Lactobacillales.Leuconostocaceae.Leuconostoc.Otu0319	GU	2.88336	0.0253473
Firmicutes.Bacilli.Lactobacillales.Streptococcaceae	GU	5.09192	0.0163392
Firmicutes.Bacilli.Lactobacillales.Streptococcaceae.Lactococcus	GU	5.15625	0.00224992
Firmicutes.Bacilli.Lactobacillales.Streptococcaceae.Lactococcus.Otu0002	GU	5.16407	0.00224992
Firmicutes.Bacilli.Lactobacillales.Streptococcaceae.Lactococcus.Otu0435	GU	2.86032	0.0253473
Firmicutes.Bacilli.Lactobacillales.Streptococcaceae.Streptococcus.Otu0113	GU	3.52827	0.0253473
Firmicutes.Clostridia.Clostridiales.Clostridiales_unclassified.Clostridiales_unclassified.Otu0324	GU	2.75934	0.0253473
Firmicutes.Clostridia.Clostridiales.Clostridiales_unclassified.Clostridiales_unclassified.Otu0512	GU	2.81451	0.0253473
Firmicutes.Clostridia.Clostridiales.Clostridiales_unclassified.Clostridiales_unclassified.Otu0617	GU	2.84788	0.0253473
Firmicutes.Clostridia.Clostridiales.Lachnospiraceae.Catonella	GU	2.79398	0.0253473
Firmicutes.Clostridia.Clostridiales.Lachnospiraceae.Catonella.Otu0645	GU	2.74309	0.0253473
Firmicutes.Clostridia.Clostridiales.Lachnospiraceae.Coprococcus.Otu0294	GU	2.76463	0.0253473
Firmicutes.Clostridia.Clostridiales.Ruminococcaceae.Acetanaerobacterium	GU	2.37592	0.0253473
Firmicutes.Clostridia.Clostridiales.Ruminococcaceae.Acetanaerobacterium.Otu0348	GU	2.5718	0.0253473
Firmicutes.Clostridia.Clostridiales.Ruminococcaceae.Faecalibacterium.Otu0346	GU	2.69232	0.0253473
Firmicutes.Clostridia.Clostridiales.Ruminococcaceae.Faecalibacterium.Otu0514	GU	2.52552	0.0253473
Firmicutes.Clostridia.Clostridiales.Ruminococcaceae.Ruminococcaceae_unclassified.Otu0445	GU	2.98692	0.0253473
Firmicutes.Negativicutes.Selenomonadales.Veillonellaceae.Dialister.Otu0132	GU	3.32906	0.0253473
Fusobacteria.Fusobacteriia.Fusobacteriales.Fusobacteriaceae.Fusobacterium.Otu0087	GU	2.34771	0.0164089
Fusobacteria.Fusobacteriia.Fusobacteriales.Leptotrichiaceae.Streptobacillus	GU	2.80719	0.0253473
Fusobacteria.Fusobacteriia.Fusobacteriales.Leptotrichiaceae.Streptobacillus.Otu0404	GU	3.24433	0.0253473
Proteobacteria.Alphaproteobacteria	FD	5.21868	0.0131859
Proteobacteria.Alphaproteobacteria.Caulobacterales.Caulobacteraceae.Brevundimonas.Otu0212	GU	2.84652	0.0253473
Proteobacteria.Alphaproteobacteria.Rhizobiales	FD	4.94606	0.0131859
Proteobacteria.Alphaproteobacteria.Rhizobiales.Bradyrhizobiaceae	FD	4.20704	0.0198666
Proteobacteria.Alphaproteobacteria.Rhizobiales.Bradyrhizobiaceae.Bradyrhizobium	FD	4.20688	0.0198666
Proteobacteria.Alphaproteobacteria.Rhizobiales.Bradyrhizobiaceae.Bradyrhizobium.Otu0020	FD	4.20653	0.0198666
Proteobacteria.Alphaproteobacteria.Rhizobiales.Methylobacteriaceae	FD	4.84542	0.0105832
Proteobacteria.Alphaproteobacteria.Rhizobiales.Methylobacteriaceae.Methylobacterium	FD	4.84448	0.0105832
Proteobacteria.Alphaproteobacteria.Rhizobiales.Methylobacteriaceae.Methylobacterium.Otu0004	FD	4.70072	0.00670628
Proteobacteria.Alphaproteobacteria.Rhizobiales.Methylobacteriaceae.Methylobacterium.Otu0565	GU	3.03505	0.0253473
Proteobacteria.Alphaproteobacteria.Sphingomonadales	FD	4.84026	0.0201368
Proteobacteria.Alphaproteobacteria.Sphingomonadales.Sphingomonadaceae	FD	4.63142	0.0440146
Proteobacteria.Alphaproteobacteria.Sphingomonadales.Sphingomonadaceae.Sphingomonas	FD	4.62464	0.0481943
Proteobacteria.Alphaproteobacteria.Sphingomonadales.Sphingomonadaceae.Sphingomonas.Otu0009	FD	4.60652	0.0481943
Proteobacteria.Alphaproteobacteria.Sphingomonadales.Sphingomonadales_unclassified	FD	4.43237	0.0300925
Proteobacteria.Alphaproteobacteria.Sphingomonadales.Sphingomonadales_unclassified.Sphingomonadales_unclassified	FD	4.43042	0.0300925
Proteobacteria.Alphaproteobacteria.Sphingomonadales.Sphingomonadales_unclassified.Sphingomonadales_unclassified.Otu0012	FD	4.42853	0.0300925
Proteobacteria.Betaproteobacteria.Burkholderiales.Comamonadaceae.Brachymonas	GU	2.94766	0.0253473
Proteobacteria.Betaproteobacteria.Burkholderiales.Comamonadaceae.Brachymonas.Otu0116	GU	3.11746	0.0253473
Proteobacteria.Betaproteobacteria.Burkholderiales.Comamonadaceae.Comamonas	FD	3.18792	0.0338788
Proteobacteria.Betaproteobacteria.Burkholderiales.Comamonadaceae.Comamonas.Otu0040	FD	3.21898	0.0338788
Proteobacteria.Betaproteobacteria.Neisseriales.Neisseriaceae.Gulbenkiania	GU	2.81055	0.0253473
Proteobacteria.Betaproteobacteria.Neisseriales.Neisseriaceae.Gulbenkiania.Otu0243	GU	2.85934	0.0253473
Proteobacteria.Betaproteobacteria.Neisseriales.Neisseriaceae.Microvirgula	GU	2.57116	0.0253473
Proteobacteria.Betaproteobacteria.Neisseriales.Neisseriaceae.Microvirgula.Otu0123	GU	3.18034	0.0253473
Proteobacteria.Epsilonproteobacteria.Campylobacterales.Helicobacteraceae.Helicobacter.Otu0383	GU	2.81982	0.0253473
Proteobacteria.Epsilonproteobacteria.Campylobacterales.Helicobacteraceae.Helicobacter.Otu0394	GU	2.95675	0.0253473
Proteobacteria.Epsilonproteobacteria.Campylobacterales.Helicobacteraceae.Helicobacter.Otu0458	GU	2.66653	0.0253473
Proteobacteria.Epsilonproteobacteria.Campylobacterales.Helicobacteraceae.Helicobacter.Otu0516	GU	2.96802	0.0253473
Proteobacteria.Epsilonproteobacteria.Campylobacterales.Helicobacteraceae.Helicobacter.Otu0581	GU	3.20283	0.0253473
Proteobacteria.Epsilonproteobacteria.Campylobacterales.Helicobacteraceae.Helicobacter.Otu0583	GU	2.9167	0.0253473
Proteobacteria.Gammaproteobacteria.Enterobacteriales.Enterobacteriaceae.Enterobacteriaceae_unclassified	GU	2.77394	0.0253473
Proteobacteria.Gammaproteobacteria.Enterobacteriales.Enterobacteriaceae.Enterobacteriaceae_unclassified.Otu0559	GU	3.16511	0.0253473
Proteobacteria.Gammaproteobacteria.Enterobacteriales.Enterobacteriaceae.Enterobacteriaceae_unclassified.Otu0560	GU	2.98246	0.0253473
Proteobacteria.Gammaproteobacteria.Enterobacteriales.Enterobacteriaceae.Enterobacteriaceae_unclassified.Otu0570	GU	3.08472	0.0253473
Proteobacteria.Gammaproteobacteria.Gammaproteobacteria_unclassified	GU	2.8496	0.0253473
Proteobacteria.Gammaproteobacteria.Gammaproteobacteria_unclassified.Gammaproteobacteria_unclassified	GU	3.1525	0.0253473
Proteobacteria.Gammaproteobacteria.Gammaproteobacteria_unclassified.Gammaproteobacteria_unclassified.Gammaproteobacteria_unclassified	GU	2.98783	0.0253473
Proteobacteria.Gammaproteobacteria.Gammaproteobacteria_unclassified.Gammaproteobacteria_unclassified.Gammaproteobacteria_unclassified.Otu0545	GU	3.12405	0.0253473
Proteobacteria.Gammaproteobacteria.Gammaproteobacteria_unclassified.Gammaproteobacteria_unclassified.Gammaproteobacteria_unclassified.Otu0546	GU	3.05024	0.0253473
Proteobacteria.Gammaproteobacteria.Gammaproteobacteria_unclassified.Gammaproteobacteria_unclassified.Gammaproteobacteria_unclassified.Otu0547	GU	3.04586	0.0253473
Proteobacteria.Gammaproteobacteria.Gammaproteobacteria_unclassified.Gammaproteobacteria_unclassified.Gammaproteobacteria_unclassified.Otu0555	GU	3.06819	0.0253473
Proteobacteria.Gammaproteobacteria.Gammaproteobacteria_unclassified.Gammaproteobacteria_unclassified.Gammaproteobacteria_unclassified.Otu0557	GU	2.87135	0.0253473
Proteobacteria.Gammaproteobacteria.Gammaproteobacteria_unclassified.Gammaproteobacteria_unclassified.Gammaproteobacteria_unclassified.Otu0558	GU	2.78695	0.0253473
Proteobacteria.Gammaproteobacteria.Gammaproteobacteria_unclassified.Gammaproteobacteria_unclassified.Gammaproteobacteria_unclassified.Otu0562	GU	2.95553	0.0253473
Proteobacteria.Gammaproteobacteria.Pseudomonadales.Moraxellaceae.Acinetobacter.Otu0240	GU	3.1356	0.0253473
Proteobacteria.Gammaproteobacteria.Pseudomonadales.Pseudomonadaceae.Pseudomonas.Otu0043	GU	3.00299	0.0226339
Proteobacteria.Gammaproteobacteria.Xanthomonadales.Xanthomonadaceae.Stenotrophomonas	GU	2.99002	0.0237439
Proteobacteria.Gammaproteobacteria.Xanthomonadales.Xanthomonadaceae.Stenotrophomonas.Otu0063	GU	2.94289	0.0237439

## Sheet: LEfSe4
Microbial taxa	Group	LDA Score	P-value		Comparison between GU and GC
Bacteroidetes.Bacteroidia.Bacteroidales.Bacteroidaceae.Bacteroides.Otu0026	GC	3.56532	0.0378126		6 microbial taxa were enriched across the two groups
Bacteroidetes.Bacteroidia.Bacteroidales.Prevotellaceae.Alloprevotella	GU	3.78023	0.0214925
Bacteroidetes.Bacteroidia.Bacteroidales.Prevotellaceae.Alloprevotella.Otu0070	GU	3.42938	0.00530375
Firmicutes.Clostridia.Clostridiales.Lachnospiraceae.Clostridium_XlVa	GC	3.28598	0.0267157
Firmicutes.Clostridia.Clostridiales.Lachnospiraceae.Dorea	GC	3.17881	0.0382178
Firmicutes.Negativicutes.Selenomonadales.Veillonellaceae	GC	4.73638	0.0392503

## Sheet: LEfSe5
Microbial taxa	Group	LDA Score	P-value		Comparison between FD and GC with HP status (seropositivity) nested as a subclass
Firmicutes	GC	5.056	0.00910805		38 microbial taxa were enriched across the two groups
Firmicutes.Bacilli	GC	4.87384	0.0355579
Firmicutes.Bacilli.Bacillales	FD	4.44154	0.0291245
Firmicutes.Bacilli.Bacillales.Bacillaceae_1	GC	3.52903	0.00275535
Firmicutes.Bacilli.Bacillales.Bacillaceae_1.Bacillus	GC	3.61923	0.00198848
Firmicutes.Bacilli.Bacillales.Bacillaceae_1.Bacillus.	GC	3.58748	0.00198848
Firmicutes.Bacilli.Bacillales.Staphylococcaceae	GC	3.31462	0.00926665
Firmicutes.Bacilli.Bacillales.Staphylococcaceae.Staphylococcus	GC	3.30914	0.0117108
Firmicutes.Bacilli.Bacillales.Staphylococcaceae.Staphylococcus.	GC	3.3283	0.0117108
Firmicutes.Bacilli.Bacillales.Staphylococcaceae.Staphylococcus..Otu0045	GC	3.34338	0.0117108
Firmicutes.Bacilli.Lactobacillales.Streptococcaceae	GC	4.65702	0.00812342
Firmicutes.Bacilli.Lactobacillales.Streptococcaceae.Lactococcus	GC	4.7132	0.00112117
Firmicutes.Bacilli.Lactobacillales.Streptococcaceae.Lactococcus.	GC	4.7132	0.00112117
Firmicutes.Bacilli.Lactobacillales.Streptococcaceae.Lactococcus..Otu0002	GC	4.71318	0.00112117
Firmicutes.Clostridia.Clostridiales.Ruminococcaceae.Flavonifractor	GC	4.01553	0.0191178
Firmicutes.Clostridia.Clostridiales.Ruminococcaceae.Flavonifractor.	GC	3.90715	0.0191178
Firmicutes.Clostridia.Clostridiales.Ruminococcaceae.Flavonifractor..Otu0263	GC	4.26039	0.0432171
Fusobacteria.Fusobacteriia.Fusobacteriales.Fusobacteriaceae.Fusobacterium..Otu0087	GC	3.79183	0.0308158
Proteobacteria	FD	5.15853	0.00506931
Proteobacteria.Alphaproteobacteria	FD	5.10288	0.00571551
Proteobacteria.Alphaproteobacteria.Rhizobiales.Bradyrhizobiaceae	FD	4.1533	0.0239161
Proteobacteria.Alphaproteobacteria.Rhizobiales.Bradyrhizobiaceae.Bradyrhizobium	FD	4.15163	0.0239161
Proteobacteria.Alphaproteobacteria.Rhizobiales.Bradyrhizobiaceae.Bradyrhizobium.	FD	4.15163	0.0239161
Proteobacteria.Alphaproteobacteria.Rhizobiales.Bradyrhizobiaceae.Bradyrhizobium..Otu0020	FD	4.15163	0.0239161
Proteobacteria.Alphaproteobacteria.Rhizobiales.Methylobacteriaceae.Methylobacterium..Otu0004	FD	4.61957	0.00723518
Proteobacteria.Alphaproteobacteria.Rhizobiales.Methylobacteriaceae.Methylobacterium..Otu0018	GC	3.75016	0.0108458
Proteobacteria.Alphaproteobacteria.Sphingomonadales	FD	4.82022	0.000459626
Proteobacteria.Alphaproteobacteria.Sphingomonadales.Sphingomonadaceae	FD	4.63431	0.00141367
Proteobacteria.Alphaproteobacteria.Sphingomonadales.Sphingomonadaceae.Sphingomonas	FD	4.59874	0.00643509
Proteobacteria.Alphaproteobacteria.Sphingomonadales.Sphingomonadaceae.Sphingomonas.	FD	4.59874	0.00643509
Proteobacteria.Alphaproteobacteria.Sphingomonadales.Sphingomonadaceae.Sphingomonas..Otu0009	FD	4.57742	0.00643509
Proteobacteria.Betaproteobacteria.Neisseriales	FD	3.1127	0.0489056
Proteobacteria.Betaproteobacteria.Neisseriales.Neisseriaceae	FD	3.08925	0.0489056
Proteobacteria.Gammaproteobacteria.Pasteurellales	GC	3.28975	0.00471043
Proteobacteria.Gammaproteobacteria.Pasteurellales.Pasteurellaceae	GC	3.28975	0.00471043
Proteobacteria.Gammaproteobacteria.Pasteurellales.Pasteurellaceae.Pasteurellaceae_unclassified	GC	3.28975	0.00471043
Proteobacteria.Gammaproteobacteria.Pasteurellales.Pasteurellaceae.Pasteurellaceae_unclassified.	GC	3.28975	0.00471043
Proteobacteria.Gammaproteobacteria.Pasteurellales.Pasteurellaceae.Pasteurellaceae_unclassified..Otu0022	GC	3.61255	0.00389359

[truncated: 15 more sheets: LEfSe6, PICRUSt counts, PICRUSt NSTI scores, PICRUSt LEfSe1, PICRUSt LEfSe2, PICRUSt LEfSe3, PICRUSt LEfSe4, PICRUST LEfSe5, SparCC FD, SparCC GC, SparCC GC LEfSe, Figure S1, Figure S2, Figure S3, Figure S4]
